# Supplementary material for: Lysosomal down-regulation of the mu opioid receptor is opposed by the Retromer complex
Source: Sci Adv. 2026 Mar 20;12(12):eadx8715. doi: 10.1126/sciadv.adx8715 (PMC13004025; doi:10.1126/sciadv.adx8715)
Supplement: Supplementary file 2 — Tables S1 to S4 [file sciadv.adx8715_tables_s1_to_s4.zip]

Archive with 4 entries (4 files):
- adx8715_table_s1.xlsx
- adx8715_table_s2.xlsx
- adx8715_table_s3.xlsx
- adx8715_table_s4.xlsx
