# Supplementary material for: Lysosomal down-regulation of the mu opioid receptor is opposed by the Retromer complex
Source: Sci Adv. 2026 Mar 20;12(12):eadx8715. doi: 10.1126/sciadv.adx8715 (PMC13004025; doi:10.1126/sciadv.adx8715)
Supplement: Supplementary file 2 — Tables S1 to S4 [file sciadv.adx8715_tables_s1_to_s4.zip › adx8715_table_s1.xlsx]

## Sheet: Supp Table 1
	DOR(WT)				DOR-MRS(WT)
Gene	wt # sgRNAs	wt Phenotype	wt P value	wt hit?	mrs # sgRNAs	mrs Phenotype	mrs P value	mrs hit?	Unique MRS hit?	sublib
A1BG	5	0.336753	0.0384424	FALSE	5	0.101651	0.633219	FALSE	NA	H23
A1CF	5	0.0881072	0.372948	FALSE	5	0.0669857	0.728273	FALSE	NA	H23
A2M	5	-0.178376	0.165203	FALSE	5	0.12745	0.183002	FALSE	NA	H23
A2ML1	5	0.248605	0.210955	FALSE	4	-0.163701	0.556546	FALSE	NA	H17
A3GALT2	4	-0.192377	0.436021	FALSE	4	-0.187109	0.229847	FALSE	NA	H456
A4GALT	5	0.111822	0.910643	FALSE	5	-0.123328	0.309993	FALSE	NA	H23
A4GNT	5	0.107471	0.549073	FALSE	5	-0.880483	0.0215507	FALSE	NA	H17
AAAS	5	-0.0496255	0.617721	FALSE	5	-0.335485	0.0420988	FALSE	NA	H456
AACS	5	-0.212267	0.134322	FALSE	5	0.154597	0.395152	FALSE	NA	H23
AADAC	5	0.233643	0.426155	FALSE	5	-0.172106	0.333759	FALSE	NA	H23
AADACL2	5	-0.101767	0.498861	FALSE	5	-2.17319	0.0300036	FALSE	NA	H17
AADACL3	5	-0.40896	0.0775305	FALSE	5	-0.279002	0.55595	FALSE	NA	H456
AADACL4	5	-0.212066	0.409115	FALSE	5	0.370844	0.0124547	FALSE	NA	H456
AADAT	5	-0.0596395	0.588489	FALSE	5	0.0698696	0.636399	FALSE	NA	H17
AAED1	4	0.166931	0.591823	FALSE	4	0.0847656	0.46649	FALSE	NA	H17
AAGAB	5	-0.0193582	0.974002	FALSE	4	-0.212551	0.498271	FALSE	NA	H17
AAK1	5	0.164302	0.707638	FALSE	5	-0.290358	0.653769	FALSE	NA	H17
AAMDC	5	-0.0511708	0.835172	FALSE	4	0.0784805	0.593478	FALSE	NA	H17
AAMP	5	0.232977	0.163532	FALSE	5	-0.334903	0.240093	FALSE	NA	H23
AANAT	5	-0.236162	0.066024	FALSE	5	-0.703918	0.984095	FALSE	NA	H17
AAR2	5	0.0127271	0.769287	FALSE	5	-0.258163	0.833091	FALSE	NA	H17
AARD	5	-0.169548	0.352339	FALSE	5	0.433609	0.0912654	FALSE	NA	H17
AARS	5	0.778703	0.000407596	TRUE	5	0.0986537	0.190196	FALSE	NA	H17
AARS2	5	0.147623	0.417056	FALSE	5	-0.0871207	0.927389	FALSE	NA	H17
AARSD1	5	0.159469	0.123532	FALSE	5	0.0164735	0.436083	FALSE	NA	H456
AASDH	5	-0.0430022	0.490874	FALSE	5	-0.0200117	0.6853	FALSE	NA	H456
AASDHPPT	5	0.275495	0.0453529	FALSE	5	-0.104738	0.608407	FALSE	NA	H23
AASS	5	0.0279058	0.853668	FALSE	5	-0.147203	0.56127	FALSE	NA	H17
AATF	5	-0.814694	0.000768011	TRUE	5	-0.663031	0.0395076	FALSE	NA	H23
AATK	5	-0.0321731	0.514601	FALSE	5	-0.123625	0.802117	FALSE	NA	H17
ABAT	5	-0.0845341	0.588489	FALSE	5	0.0457076	0.677569	FALSE	NA	H17
ABCA1	5	0.0534861	0.153838	FALSE	5	-0.234799	0.207211	FALSE	NA	H23
ABCA10	5	-0.217779	0.139016	FALSE	5	0.147906	0.474297	FALSE	NA	H456
ABCA12	5	-0.0596253	0.892743	FALSE	5	-0.229513	0.369385	FALSE	NA	H23
ABCA13	5	0.113195	0.272364	FALSE	5	-0.215502	0.280087	FALSE	NA	H23
ABCA2	5	0.0297369	0.82631	FALSE	5	-0.0823837	0.219137	FALSE	NA	H23
ABCA3	5	0.146928	0.364921	FALSE	5	-0.011135	0.884989	FALSE	NA	H23
ABCA4	5	-0.221561	0.0442331	FALSE	5	-0.0520121	0.998921	FALSE	NA	H23
ABCA5	5	-0.236556	0.131498	FALSE	5	0.0870625	0.422759	FALSE	NA	H23
ABCA6	5	-0.00912333	0.635826	FALSE	5	-0.21394	0.508579	FALSE	NA	H23
ABCA7	5	-0.0770623	0.841622	FALSE	5	0.191552	0.308707	FALSE	NA	H23
ABCA8	5	-0.157327	0.240919	FALSE	5	0.255007	0.257929	FALSE	NA	H456
ABCA9	5	-0.345386	0.120658	FALSE	5	0.042136	0.561954	FALSE	NA	H23
ABCB1	5	0.103165	0.728118	FALSE	5	-0.160569	0.519037	FALSE	NA	H23
ABCB10	5	0.876678	0.178953	FALSE	5	0.310982	0.073262	FALSE	NA	H23
ABCB11	5	-0.163971	0.125987	FALSE	5	-0.192664	0.499949	FALSE	NA	H23
ABCB4	5	0.0624047	0.992671	FALSE	5	-0.0625143	0.474297	FALSE	NA	H456
ABCB5	4	0.214378	0.515119	FALSE	4	0.149711	0.163201	FALSE	NA	H456
ABCB6	5	0.170414	0.345251	FALSE	5	0.220106	0.194831	FALSE	NA	H23
ABCB7	5	-0.381198	0.0124754	FALSE	5	-0.0585866	0.593356	FALSE	NA	H23
ABCB8	5	-0.00874647	0.761254	FALSE	5	-0.124318	0.855191	FALSE	NA	H23
ABCB9	5	0.28003	0.0587143	FALSE	5	0.00929274	0.602743	FALSE	NA	H23
ABCC1	5	0.0411535	0.867392	FALSE	5	0.055425	0.662368	FALSE	NA	H23
ABCC10	5	-0.102915	0.964548	FALSE	4	0.0749984	0.942585	FALSE	NA	H456
ABCC11	5	-0.12602	0.309657	FALSE	5	-0.377292	0.107769	FALSE	NA	H456
ABCC12	5	-0.0762276	0.997557	FALSE	5	-0.160059	0.443581	FALSE	NA	H456
ABCC2	5	-0.088227	0.392786	FALSE	4	-0.258464	0.62471	FALSE	NA	H17
ABCC3	5	0.158094	0.336666	FALSE	5	0.0961504	0.848831	FALSE	NA	H23
ABCC4	5	0.17578	0.33392	FALSE	5	0.349132	0.0554205	FALSE	NA	H23
ABCC5	5	-0.0136024	0.609872	FALSE	5	0.183258	0.373001	FALSE	NA	H23
ABCC6	4	0.205208	0.0437286	FALSE	4	0.0904542	0.336514	FALSE	NA	H456
ABCC8	5	-0.19999	0.563322	FALSE	5	-0.154245	0.747601	FALSE	NA	H17
ABCC9	5	0.100205	0.356422	FALSE	5	0.627431	0.0145482	FALSE	NA	H17
ABCD1	5	0.281732	0.0778291	FALSE	5	0.211688	0.227356	FALSE	NA	H23
ABCD2	5	-0.0785587	0.71991	FALSE	5	0.0531944	0.771322	FALSE	NA	H23
ABCD3	5	-0.180309	0.0232781	FALSE	5	-0.298537	0.260602	FALSE	NA	H456
ABCD4	5	0.0508731	0.548868	FALSE	5	0.00780991	0.812988	FALSE	NA	H23
ABCE1	5	1.15043	0.00148024	TRUE	5	-0.752901	0.105756	FALSE	NA	H17
ABCF1	5	-0.179952	0.34409	FALSE	5	-0.120591	0.285529	FALSE	NA	H456
ABCF2	5	-0.00323912	0.643837	FALSE	5	-0.112596	0.697752	FALSE	NA	H456
ABCF3	5	-0.0892301	0.434935	FALSE	5	-0.274839	0.150621	FALSE	NA	H456
ABCG1	5	0.0696652	0.584259	FALSE	4	-0.199186	0.595685	FALSE	NA	H17
ABCG2	4	0.09393	0.587386	FALSE	4	-0.0267453	0.601747	FALSE	NA	H23
ABCG4	4	0.11486	0.239081	FALSE	3	-0.034717	0.997823	FALSE	NA	H456
ABCG5	4	-0.0282032	0.576564	FALSE	4	-0.117269	0.405194	FALSE	NA	H456
ABCG8	5	-0.0689875	0.300673	FALSE	4	0.252939	0.20018	FALSE	NA	H456
ABHD1	5	-0.213952	0.132496	FALSE	5	0.295996	0.0220983	FALSE	NA	H23
ABHD10	5	-0.0556085	0.657064	FALSE	5	0.0240799	0.816406	FALSE	NA	H456
ABHD11	5	-0.184092	0.21046	FALSE	5	-0.0293406	0.694631	FALSE	NA	H456
ABHD12	5	0.110922	0.42001	FALSE	5	-0.0699175	0.422529	FALSE	NA	H456
ABHD12B	5	-0.0462234	0.874508	FALSE	5	0.422377	0.0423058	FALSE	NA	H17
ABHD13	5	-0.175091	0.267966	FALSE	5	-0.25961	0.0759024	FALSE	NA	H23
ABHD14A	5	-0.0176628	0.892743	FALSE	5	-0.0921481	0.54746	FALSE	NA	H23
ABHD14B	5	-0.137394	0.587831	FALSE	5	-0.0818595	0.414979	FALSE	NA	H23
ABHD15	5	0.546915	0.103741	FALSE	5	0.324731	0.762752	FALSE	NA	H17
ABHD16A	5	-0.0497497	0.829075	FALSE	5	0.199154	0.232236	FALSE	NA	H456
ABHD16B	4	-0.259616	0.0719423	FALSE	5	-0.314968	0.690118	FALSE	NA	H17
ABHD17A	5	0.261284	0.0279486	FALSE	5	0.047199	0.863686	FALSE	NA	H23
ABHD17B	5	0.439974	0.0133492	FALSE	5	0.0689606	0.551713	FALSE	NA	H17
ABHD17C	4	0.684431	0.246286	FALSE	4	0.359319	0.184398	FALSE	NA	H17
ABHD2	5	0.0701259	0.773212	FALSE	5	0.243912	0.520791	FALSE	NA	H23
ABHD3	5	-0.304818	0.0490773	FALSE	5	0.0598824	0.77363	FALSE	NA	H17
ABHD4	5	-0.171234	0.298796	FALSE	5	0.131646	0.327043	FALSE	NA	H23
ABHD5	5	0.0915571	0.447988	FALSE	5	0.16209	0.519037	FALSE	NA	H23
ABHD6	5	0.16129	0.305022	FALSE	5	0.264293	0.241437	FALSE	NA	H456
ABHD8	5	-0.0314193	0.0511277	FALSE	5	0.199176	0.389161	FALSE	NA	H456
ABI1	5	0.328309	0.134322	FALSE	5	0.0491181	0.704043	FALSE	NA	H23
ABI2	5	0.307648	0.197383	FALSE	5	-0.0695058	0.914279	FALSE	NA	H456
ABI3	5	-0.14953	0.170289	FALSE	5	-0.0339669	0.66511	FALSE	NA	H17
ABI3BP	5	0.204426	0.392632	FALSE	5	0.651617	0.0132266	FALSE	NA	H17
ABL1	5	-0.309361	0.0450425	FALSE	5	0.334801	0.0818553	FALSE	NA	H17
ABL2	5	-0.24875	0.0484367	FALSE	4	0.0586357	0.539563	FALSE	NA	H17
ABLIM1	5	0.155765	0.518245	FALSE	5	-0.262995	0.124405	FALSE	NA	H456
ABLIM2	5	-0.197888	0.178953	FALSE	5	-0.121165	0.785837	FALSE	NA	H23
ABLIM3	5	-0.055219	0.715588	FALSE	5	0.128752	0.29128	FALSE	NA	H456
ABO	5	-0.438313	0.104572	FALSE	5	-0.281251	0.503343	FALSE	NA	H17
ABR	5	0.113167	0.794665	FALSE	5	-0.509752	0.255274	FALSE	NA	H456
ABRA	5	0.149816	0.494736	FALSE	5	0.0591267	0.287437	FALSE	NA	H456
ABRACL	5	0.0713864	0.34975	FALSE	5	0.254457	0.107612	FALSE	NA	H17
ABT1	5	-0.224143	0.0154382	FALSE	5	-0.354952	0.0534545	FALSE	NA	H456
ABTB1	5	0.241143	0.941085	FALSE	5	-0.170115	0.558313	FALSE	NA	H23
ABTB2	5	0.0552757	0.647398	FALSE	5	-0.140342	0.392154	FALSE	NA	H23
ACAA1	5	0.0506861	0.643603	FALSE	5	-0.080545	0.88926	FALSE	NA	H23
ACAA2	5	-0.0582658	0.855251	FALSE	5	0.0878517	0.684077	FALSE	NA	H23
ACACA	5	-1.4991	0.00304311	TRUE	5	-0.947673	0.00106732	FALSE	NA	H17
ACACB	5	0.324251	0.190355	FALSE	5	0.213186	0.294639	FALSE	NA	H17
ACAD10	5	-0.0313904	0.93468	FALSE	5	-0.0463968	0.804608	FALSE	NA	H23
ACAD11	5	0.129617	0.943093	FALSE	5	0.066941	0.274112	FALSE	NA	H23
ACAD8	5	0.0864843	0.271116	FALSE	5	0.302156	0.0649807	FALSE	NA	H17
ACAD9	5	0.273676	0.0526039	FALSE	5	-0.0187233	0.530752	FALSE	NA	H456
ACADL	5	0.183946	0.263425	FALSE	5	-0.113615	0.82139	FALSE	NA	H23
ACADM	5	-0.292055	0.0646544	FALSE	5	0.0443084	0.542072	FALSE	NA	H23
ACADS	5	0.126794	0.250275	FALSE	5	-0.054456	0.868807	FALSE	NA	H17
ACADSB	5	-0.329046	0.0591005	FALSE	5	0.0185815	0.666144	FALSE	NA	H17
ACADVL	5	0.0832171	0.541384	FALSE	5	-0.0377949	0.24886	FALSE	NA	H23
ACAN	5	-0.611013	0.56748	FALSE	4	0.234612	0.532215	FALSE	NA	H17
ACAP1	5	0.0450723	0.630721	FALSE	5	-0.0228678	0.915954	FALSE	NA	H456
ACAP2	5	-0.235492	0.380082	FALSE	5	-0.0325538	0.906376	FALSE	NA	H23
ACAP3	5	0.00805071	0.832678	FALSE	5	0.266898	0.226512	FALSE	NA	H456
ACAT1	5	-0.0909242	0.38939	FALSE	5	0.110095	0.405655	FALSE	NA	H17
ACAT2	5	-0.0599016	0.622831	FALSE	5	0.40467	0.241817	FALSE	NA	H17
ACBD3	5	-0.206808	0.0442575	FALSE	5	-0.40186	0.334765	FALSE	NA	H456
ACBD4	5	-0.286951	0.180319	FALSE	4	-0.0735993	0.386797	FALSE	NA	H456
ACBD5	5	-0.352538	0.0299417	FALSE	5	-0.0620277	1	FALSE	NA	H456
ACBD6	5	0.147203	0.253423	FALSE	5	-0.0309429	0.751551	FALSE	NA	H456
ACBD7	5	0.0944911	0.56975	FALSE	5	-0.00255166	0.602743	FALSE	NA	H23
ACCS	5	-0.0425671	0.863324	FALSE	5	-0.00606603	0.950043	FALSE	NA	H17
ACCSL	4	-0.0325464	0.627205	FALSE	4	0.181566	0.147495	FALSE	NA	H17
ACD	5	0.0329793	0.674869	FALSE	5	-0.381921	0.305997	FALSE	NA	H456
ACE	5	-0.115677	0.653572	FALSE	4	0.0664843	0.356215	FALSE	NA	H17
ACE2	5	0.110252	0.78204	FALSE	4	-0.332156	0.233929	FALSE	NA	H17
ACER1	5	0.0210026	0.224935	FALSE	5	0.0236938	0.783758	FALSE	NA	H23
ACER2	5	0.0641014	0.467196	FALSE	5	-0.0169156	0.329719	FALSE	NA	H23
ACER3	5	0.039308	0.92438	FALSE	5	0.121222	0.388	FALSE	NA	H456
ACHE	4	0.1689	0.336669	FALSE	4	-0.262773	0.406436	FALSE	NA	H17
ACIN1	5	-0.518305	0.0333147	FALSE	5	-0.412702	0.00474277	FALSE	NA	H23
ACKR2	5	-0.0101087	0.81919	FALSE	5	-0.15561	0.283629	FALSE	NA	H456
ACKR3	5	0.210583	0.307258	FALSE	5	0.14348	0.682093	FALSE	NA	H23
ACKR4	5	0.0980841	0.760532	FALSE	3	-0.175514	0.282358	FALSE	NA	H456
ACLY	5	-1.18946	0.199755	FALSE	5	-0.33562	0.091324	FALSE	NA	H23
ACMSD	5	0.0720727	0.620409	FALSE	5	-0.432998	0.0635608	FALSE	NA	H456
ACN9	5	0.13539	0.158092	FALSE	5	0.130988	0.116834	FALSE	NA	H456
ACO1	5	0.0226204	0.63604	FALSE	5	0.0742479	0.491397	FALSE	NA	H23
ACO2	5	0.0737137	0.807529	FALSE	5	-0.158832	0.282501	FALSE	NA	H23
ACOT1	5	0.137745	0.334802	FALSE	5	0.121275	0.484789	FALSE	NA	H456
ACOT11	5	0.207786	0.0436155	FALSE	5	-0.168703	0.168128	FALSE	NA	H456
ACOT12	5	-0.0377677	0.856642	FALSE	5	0.181515	0.386841	FALSE	NA	H456
ACOT13	5	-0.0469908	0.424149	FALSE	5	-0.252128	0.244116	FALSE	NA	H17
ACOT2	5	-0.030338	0.867716	FALSE	5	-0.11124	0.563779	FALSE	NA	H23
ACOT4	5	-0.0591548	0.943093	FALSE	5	-0.146443	0.962263	FALSE	NA	H23
ACOT6	5	0.139351	0.752926	FALSE	5	-0.464682	0.0421715	FALSE	NA	H23
ACOT7	5	-0.170198	0.480251	FALSE	5	0.0567876	0.398165	FALSE	NA	H23
ACOT8	5	0.158614	0.115703	FALSE	5	-0.109624	0.872196	FALSE	NA	H23
ACOT9	5	0.0520086	0.639452	FALSE	5	-0.292205	0.0209416	FALSE	NA	H456
ACOX1	5	0.419744	0.0016451	TRUE	5	0.0962335	0.544125	FALSE	NA	H17
ACOX2	5	0.24544	0.0348908	FALSE	5	0.261504	0.0721356	FALSE	NA	H456
ACOX3	5	0.258322	0.0365055	FALSE	5	-0.0149171	0.984845	FALSE	NA	H456
ACOXL	5	0.00786559	0.794665	FALSE	5	0.100979	0.48611	FALSE	NA	H456
ACP1	5	0.946332	0.0170589	TRUE	5	-0.0317653	0.977281	FALSE	NA	H17
ACP2	5	-0.072671	0.853668	FALSE	5	0.0881833	0.713343	FALSE	NA	H17
ACP5	5	-0.0951504	0.382652	FALSE	5	0.31718	0.236138	FALSE	NA	H17
ACP6	5	0.0531802	0.985285	FALSE	5	-0.167764	0.289422	FALSE	NA	H17
ACPL2	4	-0.049316	0.671636	FALSE	4	-0.0299888	0.795072	FALSE	NA	H17
ACPP	5	-0.0243871	0.941188	FALSE	5	-0.0414809	0.850911	FALSE	NA	H17
ACPT	5	0.0181906	0.767913	FALSE	5	0.522171	0.0723391	FALSE	NA	H17
ACR	5	-0.0846834	0.441686	FALSE	5	-0.192389	0.34469	FALSE	NA	H23
ACRBP	5	0.166237	0.715588	FALSE	5	0.0954049	0.49942	FALSE	NA	H456
ACRC	5	-0.0883412	0.803992	FALSE	5	-0.202343	0.321664	FALSE	NA	H17
ACRV1	5	0.120986	0.435599	FALSE	5	-0.14306	0.793321	FALSE	NA	H17
ACSBG1	5	0.0727808	0.567265	FALSE	5	0.226462	0.487998	FALSE	NA	H23
ACSBG2	5	0.205093	0.648234	FALSE	5	-0.164933	0.0794411	FALSE	NA	H456
ACSF2	5	-0.123887	0.427765	FALSE	5	0.117521	0.310003	FALSE	NA	H456
ACSF3	5	0.121262	0.769168	FALSE	5	0.0759411	0.587757	FALSE	NA	H23
ACSL1	5	-0.194259	0.23298	FALSE	5	-0.0247504	0.690118	FALSE	NA	H17
ACSL3	5	-0.0998739	0.483381	FALSE	5	0.132611	0.134145	FALSE	NA	H17
ACSL4	5	0.632304	0.000588743	TRUE	5	0.311317	0.721857	FALSE	NA	H17
ACSL5	5	0.0341094	0.72401	FALSE	5	-0.28377	0.085761	FALSE	NA	H23
ACSL6	5	0.102376	0.210963	FALSE	5	-0.0720066	0.779606	FALSE	NA	H23
ACSM1	5	-0.0895586	0.413964	FALSE	5	0.0607516	0.734374	FALSE	NA	H23
ACSM2A	5	0.0842282	0.496846	FALSE	5	-0.0220923	0.730304	FALSE	NA	H23
ACSM2B	5	0.0399316	0.705382	FALSE	5	0.237847	0.181231	FALSE	NA	H23
ACSM3	5	-0.199726	0.0927702	FALSE	5	0.128353	0.157946	FALSE	NA	H456
ACSM4	5	-0.0397458	0.805779	FALSE	5	0.174755	0.31648	FALSE	NA	H23
ACSM5	5	-0.0440001	0.386212	FALSE	5	0.00262555	0.809856	FALSE	NA	H456
ACSS1	5	-0.120755	0.871702	FALSE	5	-0.298819	0.393651	FALSE	NA	H23
ACSS2	5	-0.384549	0.214273	FALSE	5	-0.0406767	0.64864	FALSE	NA	H17
ACSS3	5	0.157698	0.261139	FALSE	5	-0.0483991	0.764398	FALSE	NA	H456
ACTA1	5	-0.100904	0.502772	FALSE	5	0.395837	0.0601674	FALSE	NA	H17
ACTA2	5	-0.510293	0.0408823	FALSE	5	-0.303455	0.0446975	FALSE	NA	H23
ACTB	5	-0.164398	0.339427	FALSE	5	0.379201	0.120359	FALSE	NA	H23
ACTBL2	5	-0.134577	0.334802	FALSE	5	-0.137633	0.474297	FALSE	NA	H456
ACTC1	5	0.191186	0.307918	FALSE	5	0.140771	0.369708	FALSE	NA	H456
ACTG1	5	0.512403	0.132904	FALSE	5	0.150011	0.257847	FALSE	NA	H23
ACTG2	5	0.45472	0.000654763	TRUE	5	0.0619397	0.780549	FALSE	NA	H456
ACTL10	5	0.0866385	0.52592	FALSE	5	0.272861	0.0968577	FALSE	NA	H17
ACTL6A	5	-0.573878	0.00935316	TRUE	5	0.132679	0.6103	FALSE	NA	H23
ACTL6B	5	-0.000793351	0.993448	FALSE	5	-0.182271	0.0999295	FALSE	NA	H23
ACTL7A	5	0.419113	0.269016	FALSE	5	0.115497	0.24059	FALSE	NA	H456
ACTL7B	5	-0.0727343	0.410144	FALSE	5	0.0930711	0.389161	FALSE	NA	H456
ACTL8	5	-0.0408322	0.978016	FALSE	5	-0.0976914	0.211484	FALSE	NA	H456
ACTL9	5	0.00248299	0.731263	FALSE	5	0.325025	0.0769774	FALSE	NA	H17
ACTN1	5	0.0433171	0.724753	FALSE	5	-0.266489	0.170091	FALSE	NA	H456
ACTN2	5	-0.109562	0.131172	FALSE	5	0.344643	0.640893	FALSE	NA	H456
ACTN3	5	0.141192	0.766466	FALSE	5	-0.11826	0.437328	FALSE	NA	H456
ACTN4	5	0.0477303	0.747835	FALSE	5	-0.240467	0.27057	FALSE	NA	H456
ACTR10	5	0.141611	0.0605289	FALSE	5	-0.0904034	0.491411	FALSE	NA	H456
ACTR1A	5	0.31875	0.128463	FALSE	5	0.362	0.0781615	FALSE	NA	H23
ACTR1B	5	0.143899	0.552511	FALSE	5	-0.151522	0.299069	FALSE	NA	H456
ACTR2	5	1.62438	0.016497	TRUE	5	-0.400885	0.871049	FALSE	NA	H17
ACTR3	5	0.161826	0.50246	FALSE	5	0.339254	0.0435595	FALSE	NA	H23
ACTR3B	5	-0.40477	0.0166163	FALSE	5	-0.083804	0.902093	FALSE	NA	H23
ACTR3C	5	0.150489	0.368132	FALSE	5	-0.319163	0.747601	FALSE	NA	H17
ACTR5	5	-0.558857	0.00206971	TRUE	5	-0.00610525	0.914951	FALSE	NA	H23
ACTR6	5	-0.568932	0.0030395	TRUE	5	0.0965852	0.925683	FALSE	NA	H23
ACTR8	5	-0.857061	0.000153333	TRUE	5	-0.883365	0.00284951	TRUE	False	H23
ACTRT1	5	0.199403	0.0475885	FALSE	5	-0.0123929	0.818046	FALSE	NA	H456
ACTRT2	5	0.0238796	0.747835	FALSE	5	0.123892	0.237223	FALSE	NA	H456
ACTRT3	5	0.0956394	0.396362	FALSE	5	-0.089418	0.666781	FALSE	NA	H456
ACVR1	5	-0.0731617	0.815276	FALSE	5	0.0741812	0.540351	FALSE	NA	H17
ACVR1B	5	-0.0542486	0.649142	FALSE	5	0.196916	0.199013	FALSE	NA	H17
ACVR1C	5	-0.162708	0.153769	FALSE	5	0.209404	0.153649	FALSE	NA	H17
ACVR2A	5	-0.078057	0.868159	FALSE	5	-0.357288	0.669253	FALSE	NA	H17
ACVR2B	5	-0.0970197	0.56748	FALSE	5	-0.0288944	0.904793	FALSE	NA	H17
ACVRL1	5	0.185632	0.337512	FALSE	5	0.0207005	0.74976	FALSE	NA	H17
ACY1	4	-0.565901	0.387398	FALSE	4	0.481688	0.0870157	FALSE	NA	H17
ACY3	5	-0.103335	0.124292	FALSE	5	-0.39953	0.288127	FALSE	NA	H17
ACYP1	5	0.53544	0.12872	FALSE	5	-0.161367	0.582182	FALSE	NA	H23
ACYP2	5	0.0767927	0.970574	FALSE	5	-0.139664	0.600279	FALSE	NA	H17
ADA	5	-0.209448	0.403797	FALSE	5	0.597839	0.522548	FALSE	NA	H23
ADAD1	5	0.322012	0.0470885	FALSE	5	0.0305171	0.459628	FALSE	NA	H23
ADAD2	5	0.202272	0.0533552	FALSE	5	0.138273	0.416451	FALSE	NA	H456
ADAL	4	-0.121748	0.300251	FALSE	4	0.0382622	0.277863	FALSE	NA	H17
ADAM10	5	-0.0673998	0.871879	FALSE	5	0.0877396	0.646755	FALSE	NA	H23
ADAM11	5	-0.0154525	0.797603	FALSE	5	-0.195254	0.261275	FALSE	NA	H23
ADAM12	5	-0.209193	0.175438	FALSE	5	-0.410395	0.0374806	FALSE	NA	H23
ADAM15	5	-0.00129243	0.884652	FALSE	5	-0.0383394	0.947186	FALSE	NA	H23
ADAM17	5	0.00791219	0.914985	FALSE	5	-0.15742	0.960108	FALSE	NA	H23
ADAM18	5	-0.0756101	0.643603	FALSE	5	0.0228708	0.983822	FALSE	NA	H23
ADAM19	5	-0.0781531	0.406887	FALSE	5	-0.043412	0.93858	FALSE	NA	H23
ADAM2	5	-0.101779	0.84696	FALSE	5	-0.0714604	0.823493	FALSE	NA	H23
ADAM20	5	-0.137594	0.334549	FALSE	5	0.197527	0.522548	FALSE	NA	H23
ADAM21	5	-0.20101	0.0760634	FALSE	5	-0.226085	0.100488	FALSE	NA	H23
ADAM22	5	-0.206818	0.0871221	FALSE	5	-0.523747	0.00565354	FALSE	NA	H23
ADAM23	5	-0.109888	0.527471	FALSE	5	0.0735392	0.292301	FALSE	NA	H23
ADAM28	5	-0.160205	0.954161	FALSE	5	-0.18128	0.489696	FALSE	NA	H23
ADAM29	5	-0.0788072	0.573345	FALSE	5	-0.109873	0.551066	FALSE	NA	H23
ADAM30	5	0.142712	0.375791	FALSE	5	-0.177532	0.424325	FALSE	NA	H23
ADAM32	5	-0.24016	0.180111	FALSE	5	0.0933002	0.758943	FALSE	NA	H23
ADAM33	5	-0.251012	0.0840607	FALSE	5	0.370858	0.13121	FALSE	NA	H17
ADAM7	5	0.0200356	0.989453	FALSE	5	0.186692	0.29854	FALSE	NA	H23
ADAM8	5	0.0372728	0.737049	FALSE	5	0.0454873	0.614094	FALSE	NA	H23
ADAM9	5	-0.070942	0.56975	FALSE	5	0.0201098	0.752777	FALSE	NA	H23
ADAMDEC1	5	-0.0722316	0.621029	FALSE	5	-0.0962183	0.419637	FALSE	NA	H23
ADAMTS1	5	0.272745	0.0333147	FALSE	5	-0.154998	0.348847	FALSE	NA	H23
ADAMTS10	5	-0.153849	0.265689	FALSE	5	-0.0233361	0.932129	FALSE	NA	H23
ADAMTS12	5	-0.0199256	0.765429	FALSE	5	-0.0569005	0.640939	FALSE	NA	H23
ADAMTS13	5	0.0666028	0.993672	FALSE	5	0.0568975	0.750725	FALSE	NA	H23
ADAMTS14	5	-0.209744	0.180111	FALSE	5	0.151193	0.245546	FALSE	NA	H23
ADAMTS15	5	0.0830555	0.18532	FALSE	5	0.332859	0.128984	FALSE	NA	H23
ADAMTS16	4	-0.0811468	0.805873	FALSE	4	-0.231534	0.230299	FALSE	NA	H23
ADAMTS17	5	0.2791	0.0891362	FALSE	5	0.0822779	0.836141	FALSE	NA	H23
ADAMTS18	5	0.103953	0.745038	FALSE	5	0.037066	0.981665	FALSE	NA	H23
ADAMTS19	5	0.0346368	0.587831	FALSE	5	-0.0153787	0.88926	FALSE	NA	H23
ADAMTS2	5	-0.0149351	0.951512	FALSE	5	0.150389	0.512053	FALSE	NA	H23
ADAMTS20	5	0.144106	0.182519	FALSE	5	-0.371434	0.0467493	FALSE	NA	H23
ADAMTS3	5	0.0389492	0.678084	FALSE	5	-0.0813591	0.496518	FALSE	NA	H23
ADAMTS4	5	0.25235	0.175011	FALSE	5	-0.0353011	0.840366	FALSE	NA	H23
ADAMTS5	5	-0.279721	0.0107281	FALSE	5	-0.126505	0.567042	FALSE	NA	H17
ADAMTS6	5	-0.156931	0.272562	FALSE	5	-0.20612	0.374453	FALSE	NA	H23
ADAMTS7	5	-0.161332	0.544891	FALSE	5	0.0927684	0.940731	FALSE	NA	H23
ADAMTS8	5	-0.0414296	0.981017	FALSE	5	0.243967	0.0582336	FALSE	NA	H23
ADAMTS9	5	-0.149412	0.580567	FALSE	5	0.126178	0.181231	FALSE	NA	H23
ADAMTSL1	5	-0.019393	0.971614	FALSE	5	0.187368	0.340564	FALSE	NA	H23
ADAMTSL2	4	-0.182624	0.373511	FALSE	5	0.0823775	0.56127	FALSE	NA	H17
ADAMTSL3	5	-0.258304	0.984713	FALSE	5	-0.35945	0.0365008	FALSE	NA	H23
ADAMTSL4	5	-0.127507	0.291239	FALSE	5	0.187809	0.136379	FALSE	NA	H17
ADAMTSL5	5	-0.021149	0.880332	FALSE	5	-0.0109589	0.740492	FALSE	NA	H23
ADAP1	5	-0.143513	0.449481	FALSE	5	-0.32178	0.00807668	FALSE	NA	H456
ADAP2	5	0.101935	0.193159	FALSE	5	0.391273	0.0695014	FALSE	NA	H456
ADAR	5	-0.474512	0.00394761	TRUE	5	-0.313544	0.107387	FALSE	NA	H23
ADARB1	5	0.237894	0.0836388	FALSE	5	0.155018	0.18085	FALSE	NA	H456
ADARB2	5	0.227271	0.112036	FALSE	5	-0.0393495	0.996632	FALSE	NA	H456
ADAT1	5	0.0527405	0.842246	FALSE	5	-0.331257	0.0893076	FALSE	NA	H456
ADAT2	5	0.173549	0.268924	FALSE	5	0.108074	0.788934	FALSE	NA	H17
ADAT3	5	-0.240241	0.447499	FALSE	5	-0.0918672	0.959118	FALSE	NA	H17
ADC	5	-0.0175564	0.936297	FALSE	5	0.137526	0.465975	FALSE	NA	H17
ADCK1	5	-0.0345978	0.868159	FALSE	5	0.261589	0.318891	FALSE	NA	H17
ADCK2	5	-0.030062	0.614164	FALSE	5	-0.28302	0.632341	FALSE	NA	H17
ADCK3	5	0.0090405	0.985285	FALSE	5	0.0842162	0.49791	FALSE	NA	H17
ADCK4	5	-0.318219	0.0766219	FALSE	5	0.200732	0.632341	FALSE	NA	H17
ADCK5	5	0.129251	0.494966	FALSE	5	0.239448	0.0649807	FALSE	NA	H17
ADCY1	5	0.0852241	0.740488	FALSE	5	0.181883	0.785837	FALSE	NA	H23
ADCY10	5	0.112292	0.39766	FALSE	5	-0.0256402	0.738451	FALSE	NA	H23
ADCY2	5	0.189696	0.845906	FALSE	5	0.0178676	0.527837	FALSE	NA	H23
ADCY3	5	0.0681606	0.98908	FALSE	5	-0.407125	0.169185	FALSE	NA	H23
ADCY4	5	0.0223869	0.837343	FALSE	5	-0.292126	0.167515	FALSE	NA	H23
ADCY5	5	-0.0275151	0.816021	FALSE	5	-0.115362	0.456352	FALSE	NA	H23
ADCY6	5	-0.355884	0.52006	FALSE	5	0.165861	0.806701	FALSE	NA	H23
ADCY7	5	0.192868	0.593506	FALSE	5	-0.0108637	0.855191	FALSE	NA	H23
ADCY8	5	0.0702393	0.639735	FALSE	5	-0.19629	0.817186	FALSE	NA	H23
ADCY9	5	0.341366	0.150703	FALSE	5	0.123605	0.331062	FALSE	NA	H23
ADCYAP1	5	-0.0798261	0.432108	FALSE	5	0.0996623	0.501668	FALSE	NA	H23
ADCYAP1R1	5	-0.180968	0.253066	FALSE	4	0.0471774	0.668223	FALSE	NA	H456
ADD1	5	0.105866	0.509462	FALSE	5	0.0697941	0.60086	FALSE	NA	H23
ADD2	5	-0.0454393	0.948732	FALSE	5	0.0281576	0.904241	FALSE	NA	H456
ADD3	5	0.223769	0.322672	FALSE	5	0.0890194	0.885877	FALSE	NA	H456
ADGB	5	0.434928	0.0435853	FALSE	4	-0.0519097	0.782805	FALSE	NA	H17
ADH1A	5	-0.0913437	0.980346	FALSE	5	0.0732851	0.498232	FALSE	NA	H23
ADH1B	5	-0.125505	0.252817	FALSE	5	-0.128176	0.730405	FALSE	NA	H17
ADH1C	5	-0.016434	0.829626	FALSE	5	-0.170707	0.441945	FALSE	NA	H17
ADH4	5	0.039013	0.640321	FALSE	5	-0.231347	0.129761	FALSE	NA	H17
ADH5	5	0.407187	0.0535473	FALSE	5	0.18701	0.420281	FALSE	NA	H17
ADH6	5	-0.0500667	0.663401	FALSE	5	-0.0454903	0.668262	FALSE	NA	H23
ADH7	5	-0.131777	0.400721	FALSE	5	-0.0433804	0.802517	FALSE	NA	H23
ADHFE1	5	-0.046247	0.612583	FALSE	5	-0.300007	0.432206	FALSE	NA	H23
ADI1	5	0.0145088	0.938056	FALSE	5	0.0352183	0.877781	FALSE	NA	H17
ADIG	5	-0.334377	0.0334095	FALSE	5	-0.0836951	0.543278	FALSE	NA	H456
ADIPOQ	5	0.0772771	0.386212	FALSE	5	0.180372	0.199399	FALSE	NA	H456
ADIPOR1	5	-0.349468	0.0290279	FALSE	5	0.245702	0.394999	FALSE	NA	H456
ADIPOR2	5	0.208221	0.0370577	FALSE	5	-0.00986954	0.727649	FALSE	NA	H456
ADIRF	5	0.0438014	0.71991	FALSE	5	-0.232597	0.633219	FALSE	NA	H23
ADK	5	0.180471	0.487226	FALSE	4	0.194114	0.219243	FALSE	NA	H17
ADM	5	0.247678	0.0222777	FALSE	5	-0.0323138	0.710073	FALSE	NA	H23
ADM2	5	0.0872946	0.631926	FALSE	5	0.181524	0.593356	FALSE	NA	H23
ADM5	4	0.254617	0.335595	FALSE	4	0.128458	0.28931	FALSE	NA	H17
ADNP	5	0.525048	0.113425	FALSE	5	-0.290118	0.300052	FALSE	NA	H456
ADNP2	5	0.504393	0.00808473	TRUE	5	-0.122451	0.262395	FALSE	NA	H456
ADO	5	0.0323675	0.919518	FALSE	5	-0.0972473	0.751551	FALSE	NA	H456
ADORA1	5	0.0671335	0.483381	FALSE	5	0.103879	0.417004	FALSE	NA	H17
ADORA2A	5	-0.0190288	0.78204	FALSE	5	0.0747787	0.391337	FALSE	NA	H17
ADORA2B	5	-0.0480102	0.198814	FALSE	5	-0.40812	0.0727924	FALSE	NA	H17
ADORA3	5	-0.180942	0.0766219	FALSE	5	0.374898	0.0381521	FALSE	NA	H17
ADPGK	5	-0.223016	0.60381	FALSE	5	0.164625	0.316134	FALSE	NA	H17
ADPRH	5	0.450501	0.284418	FALSE	5	-0.210418	0.175238	FALSE	NA	H17
ADPRHL1	5	0.275271	0.12872	FALSE	5	-0.0205487	0.806701	FALSE	NA	H23
ADPRHL2	5	-0.0514322	0.559147	FALSE	5	-0.0909992	0.563191	FALSE	NA	H17
ADPRM	5	-0.193387	0.532484	FALSE	4	-0.027109	0.930163	FALSE	NA	H17
ADRA1A	5	-0.255456	0.0550876	FALSE	5	-0.798145	0.0633422	FALSE	NA	H17
ADRA1B	5	-0.272684	0.31038	FALSE	5	-0.0742777	0.652742	FALSE	NA	H17
ADRA1D	5	-0.064049	0.824836	FALSE	5	-0.0429175	0.618224	FALSE	NA	H17
ADRA2A	5	0.0440258	0.941188	FALSE	5	-0.1199	0.788934	FALSE	NA	H17
ADRA2B	5	-0.0855682	1	FALSE	4	-0.199596	0.224063	FALSE	NA	H17
ADRA2C	5	-0.0213492	0.960772	FALSE	5	-0.0346198	0.931916	FALSE	NA	H17
ADRB1	5	0.130536	0.23298	FALSE	5	0.194872	0.190196	FALSE	NA	H17
ADRB2	5	-0.260332	0.0162221	FALSE	5	-0.00474143	0.936445	FALSE	NA	H17
ADRB3	5	-0.17538	0.257955	FALSE	4	0.0313669	0.927631	FALSE	NA	H17
ADRBK1	5	-0.00917785	0.946082	FALSE	5	0.102962	0.52353	FALSE	NA	H17
ADRBK2	5	0.189731	0.575841	FALSE	5	0.51379	0.00440191	FALSE	NA	H17
ADRM1	5	-0.63379	0.0254816	TRUE	5	-0.148286	0.188394	FALSE	NA	H23
ADSL	5	-0.00493035	0.909802	FALSE	5	-0.0300134	0.713432	FALSE	NA	H456
ADSS	5	0.0319066	0.884652	FALSE	5	-0.231478	0.503391	FALSE	NA	H23
ADSSL1	5	-0.085642	0.334424	FALSE	5	0.160031	0.588448	FALSE	NA	H17
ADTRP	5	0.160155	0.224153	FALSE	5	-0.112986	0.384529	FALSE	NA	H456
AEBP1	5	0.211309	0.181835	FALSE	5	0.17976	0.381768	FALSE	NA	H23
AEBP2	5	0.0161032	0.943857	FALSE	5	0.0609537	0.689959	FALSE	NA	H456
AEN	5	0.23486	0.600318	FALSE	5	-0.173408	0.227248	FALSE	NA	H17
AES	5	0.181088	0.434935	FALSE	5	0.10457	0.570197	FALSE	NA	H456
AFAP1	4	0.364429	0.0354944	FALSE	4	0.273548	0.192971	FALSE	NA	H17
AFAP1L1	4	0.10404	0.45015	FALSE	4	-0.0622539	0.942837	FALSE	NA	H17
AFAP1L2	5	-0.0423273	0.516515	FALSE	5	-0.358046	0.14541	FALSE	NA	H23
AFF1	5	0.108987	0.97598	FALSE	5	-0.143419	0.171714	FALSE	NA	H23
AFF2	5	-0.118521	0.807874	FALSE	5	0.295384	0.0696678	FALSE	NA	H17
AFF3	5	-0.310456	0.0083898	FALSE	5	0.260961	0.0804751	FALSE	NA	H23
AFF4	5	-0.374125	0.0101619	FALSE	5	-0.0679495	0.257847	FALSE	NA	H23
AFG3L2	5	-0.337997	0.0232913	FALSE	5	-0.596091	0.00749283	FALSE	NA	H17
AFM	5	0.109562	0.361708	FALSE	5	-0.0134589	0.874326	FALSE	NA	H23
AFMID	5	-0.0615146	0.854488	FALSE	5	0.180709	0.996764	FALSE	NA	H23
AFP	5	0.132863	0.253691	FALSE	5	-0.370655	0.0918438	FALSE	NA	H23
AFTPH	5	-0.236248	0.512917	FALSE	5	-0.349627	0.0338688	FALSE	NA	H17
AGA	5	-0.152428	0.216957	FALSE	5	-0.0889855	0.138081	FALSE	NA	H23
AGAP1	4	0.0169354	0.842013	FALSE	4	0.134105	0.411862	FALSE	NA	H17
AGAP10	5	0.178256	0.347172	FALSE	5	-0.337988	0.760581	FALSE	NA	H17
AGAP11	5	0.0847448	0.930082	FALSE	5	-0.17558	0.43689	FALSE	NA	H17
AGAP2	5	-0.454363	0.0646544	FALSE	5	0.249179	0.168348	FALSE	NA	H23
AGAP3	5	0.0654995	0.334549	FALSE	5	-0.207157	0.3191	FALSE	NA	H23
AGAP9	5	0.273846	0.0975067	FALSE	5	0.0726644	0.817568	FALSE	NA	H17
AGBL1	5	-0.208312	0.127139	FALSE	5	0.0960749	0.545661	FALSE	NA	H23
AGBL2	5	-0.0817012	0.658839	FALSE	5	0.0156182	0.750725	FALSE	NA	H23
AGBL3	4	-0.291621	0.0566293	FALSE	5	-0.443339	0.219668	FALSE	NA	H17
AGBL4	5	0.0477579	0.733065	FALSE	5	0.0179107	0.750725	FALSE	NA	H23
AGBL5	5	0.135402	0.207273	FALSE	5	0.0795291	0.481239	FALSE	NA	H23
AGER	4	-0.0432787	0.611021	FALSE	4	-0.0414475	0.808749	FALSE	NA	H456
AGFG1	5	0.263682	0.303741	FALSE	5	-0.0717609	0.39066	FALSE	NA	H23
AGFG2	4	-0.228925	0.0414811	FALSE	4	-0.140701	0.498922	FALSE	NA	H23
AGGF1	5	0.334581	0.438546	FALSE	5	-0.210591	0.720528	FALSE	NA	H456
AGK	5	0.0649197	0.263747	FALSE	5	0.0208169	0.905913	FALSE	NA	H456
AGL	5	0.080001	0.384402	FALSE	5	-0.00478662	0.752777	FALSE	NA	H23
AGMAT	5	0.0145098	0.596318	FALSE	5	0.180499	0.798424	FALSE	NA	H456
AGMO	5	0.0720355	0.178399	FALSE	5	-0.0858754	0.595228	FALSE	NA	H23
AGO1	5	0.729359	0.674869	FALSE	5	0.194342	0.0805323	FALSE	NA	H456
AGO2	5	-0.149041	0.604839	FALSE	5	0.0688462	0.582443	FALSE	NA	H456
AGO3	5	-0.088747	0.609119	FALSE	5	0.0991358	0.636369	FALSE	NA	H456
AGO4	5	0.412234	0.530212	FALSE	5	0.0904115	0.515643	FALSE	NA	H456
AGPAT1	5	0.522352	0.0126628	TRUE	5	-0.350852	0.0557659	FALSE	NA	H23
AGPAT2	5	-0.0782299	0.691441	FALSE	5	-0.331898	0.0741337	FALSE	NA	H23
AGPAT3	5	0.270161	0.376222	FALSE	5	-0.0446682	0.900898	FALSE	NA	H456
AGPAT4	5	0.16927	0.391334	FALSE	5	0.266228	0.591889	FALSE	NA	H456
AGPAT5	5	-0.197045	0.135928	FALSE	5	-0.0974045	0.237642	FALSE	NA	H456
AGPAT6	5	-0.242371	0.0973839	FALSE	5	-0.21101	0.16015	FALSE	NA	H23
AGPAT9	5	-0.0423591	0.445819	FALSE	5	-0.0443233	0.451151	FALSE	NA	H456
AGPS	5	-0.309567	0.0299417	FALSE	5	-0.0940806	0.618407	FALSE	NA	H456
AGR2	5	-0.104095	0.302144	FALSE	5	-0.0412545	0.949512	FALSE	NA	H456
AGR3	3	-0.168973	0.341443	FALSE	3	-0.0329504	0.827965	FALSE	NA	H17
AGRN	5	0.337678	0.0359603	FALSE	5	0.180093	0.195728	FALSE	NA	H456
AGRP	4	0.00937688	0.846408	FALSE	4	0.113867	0.543784	FALSE	NA	H17
AGT	5	0.417992	0.0831533	FALSE	5	-0.380283	0.283714	FALSE	NA	H23
AGTPBP1	5	0.133444	0.353419	FALSE	5	0.0287526	0.842481	FALSE	NA	H23
AGTR1	5	0.212551	0.271116	FALSE	5	0.178345	0.833091	FALSE	NA	H17
AGTR2	5	0.132008	0.772614	FALSE	4	-0.126601	0.922568	FALSE	NA	H17
AGTRAP	5	-0.138553	0.399781	FALSE	5	-0.152858	0.76762	FALSE	NA	H456
AGXT	5	-0.332778	0.0286188	FALSE	5	0.0617509	0.539409	FALSE	NA	H17
AGXT2	4	0.163373	0.271981	FALSE	4	-0.243665	0.202962	FALSE	NA	H17
AHCTF1	5	0.526418	0.0111398	TRUE	5	0.245208	0.136196	FALSE	NA	H456
AHCY	5	0.195707	0.127331	FALSE	5	0.228255	0.286837	FALSE	NA	H17
AHCYL1	5	0.170706	0.19064	FALSE	5	-0.34052	0.0745727	FALSE	NA	H23
AHCYL2	4	-0.0480761	0.789688	FALSE	4	-0.314264	0.320292	FALSE	NA	H23
AHDC1	5	-0.1851	0.140817	FALSE	5	-0.28362	0.630357	FALSE	NA	H456
AHI1	5	-0.115352	0.63508	FALSE	5	-0.0864091	0.862595	FALSE	NA	H456
AHNAK	5	0.129646	0.552524	FALSE	5	-0.212269	0.340564	FALSE	NA	H23
AHNAK2	5	-0.106495	0.418095	FALSE	4	0.12697	0.346334	FALSE	NA	H17
AHR	5	-0.890225	0.0204251	TRUE	5	0.000146622	0.925683	FALSE	NA	H23
AHRR	5	0.0394443	0.253423	FALSE	5	-0.112009	0.525232	FALSE	NA	H456
AHSA1	5	-0.0978034	0.551938	FALSE	5	0.419111	0.0611643	FALSE	NA	H23
AHSA2	5	0.0960368	0.313794	FALSE	5	-0.196619	0.498232	FALSE	NA	H23
AHSG	5	0.146363	0.149619	FALSE	5	-0.225856	0.354439	FALSE	NA	H23
AHSP	5	0.101596	0.809875	FALSE	5	-0.00867569	0.983822	FALSE	NA	H23
AICDA	5	0.0288425	0.854488	FALSE	5	-0.10749	0.411891	FALSE	NA	H23
AIDA	4	0.174993	0.794031	FALSE	4	0.0870035	0.498271	FALSE	NA	H17
AIF1	5	0.0663415	0.534366	FALSE	5	-0.134009	0.399676	FALSE	NA	H23
AIF1L	5	0.246389	0.711021	FALSE	5	0.0167055	0.730821	FALSE	NA	H456
AIFM1	5	-0.377388	0.0557053	FALSE	5	-0.138488	0.260129	FALSE	NA	H23
AIFM2	5	0.158961	0.556192	FALSE	5	0.0752115	0.627455	FALSE	NA	H23
AIFM3	5	0.16994	0.151119	FALSE	5	0.0546434	0.551066	FALSE	NA	H23
AIG1	5	0.0434561	0.554845	FALSE	5	0.125245	0.245703	FALSE	NA	H456
AIM1	5	-0.369934	0.0161266	FALSE	5	0.212093	0.149948	FALSE	NA	H23
AIM1L	4	0.176129	0.27978	FALSE	5	0.578029	0.0344717	FALSE	NA	H17
AIM2	5	0.107076	0.851838	FALSE	5	0.0512413	0.859278	FALSE	NA	H456
AIMP1	5	0.039751	0.904948	FALSE	5	0.251952	0.137868	FALSE	NA	H456
AIMP2	5	0.196762	0.0453529	FALSE	5	-0.0842838	0.576631	FALSE	NA	H23
AIP	5	0.129794	0.281913	FALSE	5	0.00707332	0.962263	FALSE	NA	H23
AIPL1	5	-0.205885	0.196072	FALSE	5	-0.0905269	0.410352	FALSE	NA	H23
AIRE	5	0.183913	0.837459	FALSE	5	0.0573891	0.642404	FALSE	NA	H456
AJAP1	5	-0.000455986	0.42368	FALSE	5	-0.355431	0.4336	FALSE	NA	H456
AJUBA	5	0.401498	0.032534	FALSE	5	0.18213	0.276491	FALSE	NA	H23
AK1	5	0.0572948	0.392786	FALSE	5	0.0534846	0.602261	FALSE	NA	H17
AK2	5	0.208035	0.442188	FALSE	5	-0.348292	0.162885	FALSE	NA	H17
AK3	5	-0.0679694	0.559178	FALSE	5	0.0194293	0.413742	FALSE	NA	H17
AK4	5	0.0470484	0.744541	FALSE	5	0.015837	0.819781	FALSE	NA	H17
AK5	5	-0.244379	0.148518	FALSE	5	0.131916	0.45387	FALSE	NA	H17
AK7	4	0.0309401	0.519604	FALSE	4	0.0114398	0.927631	FALSE	NA	H17
AK8	5	0.157534	0.950977	FALSE	5	-0.185871	0.578672	FALSE	NA	H17
AK9	4	-0.0135185	0.700533	FALSE	4	0.178861	0.247991	FALSE	NA	H17
AKAP1	5	0.180893	0.366123	FALSE	5	0.363579	0.0173428	FALSE	NA	H17
AKAP10	5	-0.187799	0.287506	FALSE	5	-0.294713	0.258829	FALSE	NA	H17
AKAP11	5	0.0653602	0.45693	FALSE	5	0.221011	0.326555	FALSE	NA	H17
AKAP12	5	0.309598	0.0776505	FALSE	5	0.0422449	0.481798	FALSE	NA	H17
AKAP13	5	0.254607	0.14173	FALSE	5	-0.125481	0.69432	FALSE	NA	H17
AKAP14	5	-0.0393652	0.786765	FALSE	5	-0.211072	0.495205	FALSE	NA	H17
AKAP17A	4	-0.353367	0.0288968	FALSE	4	-0.244081	0.126269	FALSE	NA	H456
AKAP2	5	0.00518251	0.320408	FALSE	5	0.150258	0.461271	FALSE	NA	H23
AKAP3	5	0.317446	0.479552	FALSE	5	-0.226671	0.350259	FALSE	NA	H17
AKAP4	5	-0.263675	0.135183	FALSE	5	-0.0893408	0.788934	FALSE	NA	H17
AKAP5	5	-0.13299	0.78204	FALSE	5	-0.226897	0.582573	FALSE	NA	H17
AKAP6	5	0.0246169	0.609851	FALSE	5	-0.553397	0.844219	FALSE	NA	H17
AKAP7	5	-0.0437062	0.279229	FALSE	5	0.154922	0.553618	FALSE	NA	H17
AKAP8	5	0.711823	0.127331	FALSE	5	-0.0807171	0.77145	FALSE	NA	H17
AKAP8L	5	-0.0730974	0.0885674	FALSE	5	0.0161624	0.839764	FALSE	NA	H17
AKAP9	5	-0.309977	0.0159513	FALSE	5	-0.124335	0.68802	FALSE	NA	H17
AKIP1	5	0.60301	0.126835	FALSE	5	0.264655	0.117945	FALSE	NA	H17
AKIRIN1	5	0.507236	0.0564231	FALSE	5	0.117466	0.389765	FALSE	NA	H17
AKIRIN2	5	0.767557	0.000878931	TRUE	5	-0.10872	0.516142	FALSE	NA	H17
AKNA	5	-0.0348222	0.733957	FALSE	5	0.15347	0.19719	FALSE	NA	H456
AKNAD1	5	-0.0891692	0.529197	FALSE	5	-0.571336	0.0273095	FALSE	NA	H17
AKR1A1	5	0.492292	0.268447	FALSE	5	0.0217408	0.213316	FALSE	NA	H17
AKR1B1	5	-0.180294	0.188282	FALSE	5	0.193703	0.421925	FALSE	NA	H17
AKR1B10	5	-0.159823	0.109935	FALSE	5	-0.0243737	0.357652	FALSE	NA	H17
AKR1B15	5	0.119107	0.683841	FALSE	5	-0.0790475	0.979794	FALSE	NA	H456
AKR1C1	4	0.037138	0.692492	FALSE	4	-0.0565945	0.690744	FALSE	NA	H23
AKR1C2	5	0.235711	0.683384	FALSE	5	-0.294873	0.20527	FALSE	NA	H23
AKR1C3	5	-0.0817559	0.761254	FALSE	5	-0.177817	0.45309	FALSE	NA	H23
AKR1C4	5	-0.0777362	0.593506	FALSE	5	-0.0166916	0.804608	FALSE	NA	H23
AKR1D1	5	-0.0157553	0.93673	FALSE	5	-0.0795631	0.517286	FALSE	NA	H23
AKR1E2	5	-0.0587553	0.982	FALSE	5	-0.143323	0.679654	FALSE	NA	H17
AKR7A2	5	0.143855	0.195262	FALSE	5	-0.0970968	0.764398	FALSE	NA	H456
AKR7A3	5	0.199744	0.183572	FALSE	5	-0.352689	0.193902	FALSE	NA	H23
AKT1	5	0.0605786	0.63155	FALSE	5	-0.49946	0.113008	FALSE	NA	H17
AKT1S1	5	0.938733	0.0446401	FALSE	4	0.18263	0.195159	FALSE	NA	H17
AKT2	5	-0.204354	0.43492	FALSE	5	-0.867668	0.0164908	FALSE	NA	H17
AKT3	5	0.280919	0.322256	FALSE	5	0.240124	0.119967	FALSE	NA	H17
AKTIP	5	0.135458	0.965808	FALSE	5	0.14438	0.530752	FALSE	NA	H456
ALAD	5	-1.14701	0.000131341	TRUE	5	-0.499237	0.00474277	FALSE	NA	H23
ALAS1	5	-0.140567	0.427722	FALSE	5	0.504455	0.102122	FALSE	NA	H17
ALAS2	5	0.104119	0.413536	FALSE	5	0.116701	0.471217	FALSE	NA	H17
ALB	5	0.199039	0.0295659	FALSE	5	0.341215	0.00786694	FALSE	NA	H23
ALCAM	5	0.130939	0.435323	FALSE	5	0.0601615	0.560132	FALSE	NA	H23
ALDH16A1	4	-0.136746	0.647246	FALSE	4	0.278929	0.109287	FALSE	NA	H17
ALDH18A1	5	-0.308343	0.0766219	FALSE	5	0.222541	0.281714	FALSE	NA	H17
ALDH1A1	5	-0.0772251	0.563562	FALSE	5	0.195993	0.720164	FALSE	NA	H23
ALDH1A2	5	-0.0763485	0.178168	FALSE	5	0.130073	0.395283	FALSE	NA	H17
ALDH1A3	5	0.705144	0.00120303	TRUE	5	-0.467491	0.0626749	FALSE	NA	H23
ALDH1B1	5	0.11012	0.212013	FALSE	5	0.159187	0.445334	FALSE	NA	H17
ALDH1L1	5	-0.110941	0.666932	FALSE	5	-0.286771	0.271654	FALSE	NA	H17
ALDH1L2	5	-0.0987822	0.947302	FALSE	5	-0.0163369	0.650644	FALSE	NA	H23
ALDH2	5	0.0341741	0.945442	FALSE	5	-0.0683734	0.660408	FALSE	NA	H23
ALDH3A1	5	0.114845	0.471944	FALSE	5	0.327416	0.199013	FALSE	NA	H17
ALDH3A2	5	-0.0567547	0.514601	FALSE	5	-0.150766	0.532842	FALSE	NA	H17
ALDH3B1	5	-0.198065	0.313322	FALSE	5	0.0978885	0.323057	FALSE	NA	H17
ALDH3B2	5	-0.0784871	0.548868	FALSE	5	0.121493	0.333759	FALSE	NA	H23
ALDH4A1	5	-0.134836	0.273802	FALSE	5	-0.00421122	0.815356	FALSE	NA	H17
ALDH5A1	5	-0.0473877	0.580043	FALSE	5	0.0870088	0.249929	FALSE	NA	H17
ALDH6A1	5	0.160269	0.803292	FALSE	5	0.394657	0.174272	FALSE	NA	H23
ALDH7A1	5	0.0674596	0.582192	FALSE	5	0.340074	0.0278458	FALSE	NA	H23
ALDH8A1	5	-0.352206	0.186948	FALSE	5	-0.30835	0.0477287	FALSE	NA	H456
ALDH9A1	4	0.137691	0.165205	FALSE	4	-0.215566	0.708063	FALSE	NA	H17
ALDOA	5	0.0355364	0.91933	FALSE	5	-0.108792	0.825598	FALSE	NA	H23
ALDOB	5	-0.149598	0.186138	FALSE	5	0.191624	0.233663	FALSE	NA	H23
ALDOC	5	-0.0484836	0.854488	FALSE	5	0.261091	0.0184597	FALSE	NA	H23
ALG1	5	0.223303	0.290812	FALSE	5	-0.13292	0.926008	FALSE	NA	H456
ALG10	5	-0.0726281	0.647546	FALSE	5	-0.000269731	0.759573	FALSE	NA	H456
ALG10B	5	0.0511947	0.827903	FALSE	5	-0.0599472	0.787036	FALSE	NA	H456
ALG11	5	0.727659	0.228856	FALSE	5	0.0874562	0.561628	FALSE	NA	H456
ALG12	5	-0.130103	0.39766	FALSE	5	0.223548	0.121655	FALSE	NA	H23
ALG13	5	0.218699	0.122047	FALSE	5	0.0159587	0.915954	FALSE	NA	H456
ALG14	5	0.084648	0.44483	FALSE	5	-0.276802	0.208186	FALSE	NA	H23
ALG1L	4	0.35292	0.201488	FALSE	4	-0.191042	0.640587	FALSE	NA	H17
ALG2	5	0.0785624	0.838687	FALSE	5	0.117198	0.244449	FALSE	NA	H23
ALG3	5	-0.0066259	0.92438	FALSE	5	-0.0340123	0.376504	FALSE	NA	H456
ALG5	5	-0.102541	0.334802	FALSE	5	0.0944992	0.537693	FALSE	NA	H456
ALG6	5	0.0480036	0.943093	FALSE	5	0.282758	0.16015	FALSE	NA	H23
ALG8	5	0.35962	0.00625239	FALSE	5	0.192835	0.0701525	FALSE	NA	H456
ALG9	5	0.476746	0.0915868	FALSE	5	0.0715698	0.571632	FALSE	NA	H456
ALK	5	-0.0991909	0.72601	FALSE	5	0.0504244	0.770361	FALSE	NA	H17
ALKBH1	5	0.0477709	0.738574	FALSE	5	-0.0132433	0.968012	FALSE	NA	H456
ALKBH2	5	0.184332	0.214986	FALSE	5	0.210336	0.200476	FALSE	NA	H23
ALKBH3	5	-0.110763	0.604919	FALSE	5	0.0291559	0.949339	FALSE	NA	H23
ALKBH4	5	0.0126892	0.789945	FALSE	5	0.0142677	0.55595	FALSE	NA	H456
ALKBH5	5	0.28763	0.42368	FALSE	4	0.212933	0.702936	FALSE	NA	H456
ALKBH6	5	0.114958	0.387104	FALSE	5	-0.369785	0.316134	FALSE	NA	H17
ALKBH7	5	0.0174502	0.683841	FALSE	5	-0.0792074	0.737179	FALSE	NA	H456
ALKBH8	5	0.183686	0.47559	FALSE	5	-0.0713976	0.707145	FALSE	NA	H456
ALLC	5	-0.206754	0.916759	FALSE	5	-0.11522	0.997728	FALSE	NA	H17
ALMS1	5	-0.0701102	0.79906	FALSE	5	-0.16396	0.261275	FALSE	NA	H23
ALOX12	5	-0.0441581	0.711734	FALSE	5	-0.117479	0.650644	FALSE	NA	H23
ALOX12B	5	0.262784	0.517157	FALSE	5	0.287876	0.165032	FALSE	NA	H23
ALOX15	5	-0.150754	0.26761	FALSE	5	-0.0540846	0.874326	FALSE	NA	H23
ALOX15B	4	0.06537	0.634657	FALSE	5	-0.440562	0.133823	FALSE	NA	H23
ALOX5	5	-0.24456	0.155551	FALSE	5	0.157002	0.341516	FALSE	NA	H17
ALOX5AP	5	-0.187	0.898946	FALSE	5	0.232602	0.87755	FALSE	NA	H456
ALOXE3	5	0.222586	0.600318	FALSE	5	-0.0829435	0.77145	FALSE	NA	H17
ALPI	5	-0.153581	0.356422	FALSE	5	0.158753	0.546017	FALSE	NA	H17
ALPK1	5	0.0764647	0.413536	FALSE	5	-0.411159	0.115951	FALSE	NA	H17
ALPK2	5	0.00103867	0.644725	FALSE	5	-0.230801	0.544125	FALSE	NA	H17
ALPK3	4	0.0147293	0.871424	FALSE	4	-0.142884	0.443412	FALSE	NA	H17
ALPL	5	-0.112604	0.575841	FALSE	5	-0.290909	0.810937	FALSE	NA	H17
ALPP	5	0.106303	0.203082	FALSE	5	-0.220451	0.315176	FALSE	NA	H23
ALPPL2	5	0.384589	0.0697288	FALSE	5	0.0103891	0.994319	FALSE	NA	H17
ALS2	5	-0.216552	0.537974	FALSE	5	-0.0944367	0.936429	FALSE	NA	H23
ALS2CL	5	-0.0318433	0.797603	FALSE	5	0.0311723	0.906376	FALSE	NA	H23
ALS2CR11	5	-0.103365	0.34975	FALSE	5	-0.230879	0.127612	FALSE	NA	H17
ALS2CR12	5	-0.161507	0.776962	FALSE	5	0.242139	0.0373644	FALSE	NA	H17
ALX1	5	0.00830498	0.747835	FALSE	5	0.124261	0.686852	FALSE	NA	H456
ALX3	5	0.106361	0.403218	FALSE	5	-0.0907847	0.547486	FALSE	NA	H456
ALX4	5	0.226397	0.0436155	FALSE	5	0.320271	0.0102098	FALSE	NA	H456
ALYREF	5	-0.0641256	0.987785	FALSE	5	-0.14469	0.29128	FALSE	NA	H456
AMACR	5	-0.162128	0.146654	FALSE	5	0.00572765	0.910662	FALSE	NA	H23
AMBN	4	0.546455	0.00478231	FALSE	4	0.116548	0.581407	FALSE	NA	H17
AMBP	5	-0.172383	0.527189	FALSE	5	-0.127695	0.734374	FALSE	NA	H23
AMBRA1	5	0.0866811	0.286669	FALSE	5	-0.130972	0.260129	FALSE	NA	H23
AMD1	5	0.0262175	0.828799	FALSE	5	0.251309	0.269395	FALSE	NA	H23
AMDHD1	5	0.143757	0.337204	FALSE	5	0.0405057	0.738451	FALSE	NA	H23
AMDHD2	5	0.256625	0.275492	FALSE	5	0.0678704	0.492508	FALSE	NA	H17
AMELX	5	-0.147592	0.447988	FALSE	5	-0.331328	0.0367437	FALSE	NA	H23
AMELY	5	-0.178766	0.723734	FALSE	5	-1.14042	0.0162361	FALSE	NA	H17
AMER1	5	0.00205574	0.941085	FALSE	5	0.308067	0.270569	FALSE	NA	H23
AMER2	5	-0.0737207	0.841622	FALSE	5	0.0839959	0.734374	FALSE	NA	H23
AMER3	5	0.142128	0.509693	FALSE	5	-0.236759	0.229448	FALSE	NA	H17
AMFR	5	0.180551	0.0793322	FALSE	5	0.122725	0.554684	FALSE	NA	H23
AMH	5	-0.360573	0.10691	FALSE	5	0.155138	0.122308	FALSE	NA	H23
AMHR2	5	0.293427	0.0268776	FALSE	5	0.309393	0.0808602	FALSE	NA	H17
AMICA1	4	0.113089	0.479072	FALSE	5	-0.273983	0.0311651	FALSE	NA	H456
AMIGO1	5	-0.161428	0.979737	FALSE	5	0.0416986	0.659124	FALSE	NA	H456
AMIGO2	5	-0.397039	0.199623	FALSE	5	0.19881	0.0516541	FALSE	NA	H456
AMIGO3	5	-0.0943161	0.481159	FALSE	5	0.265338	0.115292	FALSE	NA	H17
AMMECR1	5	0.445041	0.305211	FALSE	5	-0.0168726	0.853144	FALSE	NA	H17
AMMECR1L	5	-0.571997	0.112542	FALSE	5	0.0852453	0.802117	FALSE	NA	H17
AMN	5	-0.369567	0.00234019	FALSE	5	-0.0792193	0.34587	FALSE	NA	H17
AMN1	5	0.0838065	0.610821	FALSE	5	0.27076	0.0951519	FALSE	NA	H17
AMOT	5	0.502824	0.021801	FALSE	5	0.316646	0.0779336	FALSE	NA	H17
AMOTL1	5	0.240858	0.156658	FALSE	5	0.0970503	0.264273	FALSE	NA	H17
AMOTL2	5	-0.203699	0.178897	FALSE	5	0.169095	0.697752	FALSE	NA	H456
AMPD1	5	-0.037228	0.559871	FALSE	5	-0.0829067	0.646755	FALSE	NA	H23
AMPD2	5	0.101974	0.509462	FALSE	5	0.144785	0.496518	FALSE	NA	H23
AMPD3	5	0.100559	0.52006	FALSE	5	0.119395	0.469534	FALSE	NA	H23
AMPH	5	-0.0633492	0.761795	FALSE	5	0.03217	0.586067	FALSE	NA	H456
AMT	5	0.247377	0.936297	FALSE	5	0.01806	0.758413	FALSE	NA	H17
AMTN	5	-0.0813006	0.288953	FALSE	5	-0.727946	0.101526	FALSE	NA	H17
AMY1B	5	0.223136	0.106975	FALSE	5	-0.0236846	0.952311	FALSE	NA	H17
AMY2A	5	0.0740771	0.399631	FALSE	5	-1.18729	0.276653	FALSE	NA	H17
AMY2B	5	-0.0503146	0.777323	FALSE	5	-0.248616	0.588448	FALSE	NA	H17
AMZ1	5	0.0798172	0.364498	FALSE	5	0.178495	0.910662	FALSE	NA	H23
AMZ2	5	0.0373538	0.520583	FALSE	5	0.0477296	0.519037	FALSE	NA	H23
ANAPC1	5	0.173699	0.40999	FALSE	5	-0.368541	0.0121065	FALSE	NA	H23
ANAPC10	5	-0.0946485	0.516515	FALSE	5	-0.38687	0.0517382	FALSE	NA	H23
ANAPC11	5	0.266702	0.0738695	FALSE	5	0.358983	0.0498175	FALSE	NA	H23
ANAPC13	5	-0.124982	0.312475	FALSE	5	-0.510832	0.00694156	FALSE	NA	H23
ANAPC15	5	-0.00240501	0.264605	FALSE	5	0.40026	0.142477	FALSE	NA	H17
ANAPC16	5	0.137664	0.124359	FALSE	5	-0.53073	0.11929	FALSE	NA	H17
ANAPC2	5	0.0366948	0.773798	FALSE	5	-0.277821	0.0109962	FALSE	NA	H23
ANAPC4	5	0.654812	0.0295471	TRUE	5	-0.635118	0.00108536	TRUE	False	H23
ANAPC5	5	0.104426	0.441795	FALSE	5	-0.317319	0.328379	FALSE	NA	H23
ANAPC7	5	-0.229632	0.152264	FALSE	5	0.238556	0.0622944	FALSE	NA	H23
ANG	5	0.0485859	0.26998	FALSE	5	-0.0222307	0.88926	FALSE	NA	H23
ANGEL1	5	0.117521	0.790615	FALSE	5	-0.0574227	0.817186	FALSE	NA	H23
ANGEL2	4	0.132995	0.215708	FALSE	5	-0.170052	0.510636	FALSE	NA	H17
ANGPT1	5	-0.15727	0.40999	FALSE	5	-0.387548	0.245546	FALSE	NA	H23
ANGPT2	5	-0.0578538	0.744627	FALSE	5	0.0721472	0.503391	FALSE	NA	H23
ANGPT4	5	0.227339	0.131901	FALSE	5	0.191167	0.0727924	FALSE	NA	H17
ANGPTL1	5	0.214752	0.728118	FALSE	5	-0.00182141	0.83403	FALSE	NA	H23
ANGPTL2	5	0.411002	0.496903	FALSE	5	-0.0971779	0.730405	FALSE	NA	H17
ANGPTL3	5	-0.0845302	0.587831	FALSE	5	0.0707826	0.513794	FALSE	NA	H23
ANGPTL4	5	0.183597	0.0556631	FALSE	5	0.0350054	0.831191	FALSE	NA	H456
ANGPTL5	4	-0.280986	0.0287504	FALSE	4	-2.00796	0.023557	FALSE	NA	H17
ANGPTL6	5	-0.424205	0.14415	FALSE	5	0.408822	0.0502753	FALSE	NA	H456
ANGPTL7	5	-0.446629	0.635639	FALSE	4	0.349469	0.00988635	FALSE	NA	H17
ANHX	5	0.174412	0.750199	FALSE	5	-0.117545	0.65069	FALSE	NA	H17
ANK1	5	0.0687704	0.429236	FALSE	5	0.00169317	0.949339	FALSE	NA	H23
ANK2	5	0.109868	0.34409	FALSE	5	-0.0384165	0.78866	FALSE	NA	H456
ANK3	5	-0.0375584	0.685843	FALSE	5	-0.183699	0.612196	FALSE	NA	H23
ANKAR	5	-0.0195663	0.832678	FALSE	5	-0.00829298	0.813129	FALSE	NA	H456
ANKDD1A	5	-0.0233542	0.86267	FALSE	5	0.0703031	0.354683	FALSE	NA	H17
ANKDD1B	5	0.26343	0.101629	FALSE	5	-0.113571	0.873292	FALSE	NA	H17
ANKEF1	5	0.0491153	0.943857	FALSE	5	-0.198255	0.27241	FALSE	NA	H456
ANKFN1	5	-0.0629599	0.668156	FALSE	5	0.262229	0.120647	FALSE	NA	H17
ANKFY1	5	0.0967791	0.0732629	FALSE	5	0.169034	0.321713	FALSE	NA	H456
ANKH	4	-0.276107	0.0852728	FALSE	4	-0.514319	0.48622	FALSE	NA	H17
ANKHD1	5	0.330126	0.0613731	FALSE	5	-0.0142618	0.665247	FALSE	NA	H456
ANKHD1-EIF4EBP3	5	0.330126	0.0613731	FALSE	5	-0.0142618	0.665247	FALSE	NA	H456
ANKIB1	5	0.295471	0.470441	FALSE	5	-0.181792	0.378832	FALSE	NA	H23
ANKK1	5	-0.157478	0.203145	FALSE	5	0.160178	0.334338	FALSE	NA	H17
ANKLE1	5	-0.124877	0.693888	FALSE	5	-0.255415	0.197028	FALSE	NA	H17
ANKLE2	5	-0.103858	0.652116	FALSE	5	0.321632	0.0335524	FALSE	NA	H456
ANKMY1	5	-0.107049	0.438556	FALSE	5	-0.1666	0.782364	FALSE	NA	H17
ANKMY2	5	-0.150994	0.220245	FALSE	5	-0.168675	0.568973	FALSE	NA	H17
ANKRA2	5	0.276738	0.14584	FALSE	5	-0.152136	0.588975	FALSE	NA	H456
ANKRD1	5	-0.0528989	0.376222	FALSE	5	-0.297045	0.144136	FALSE	NA	H456
ANKRD10	5	0.139187	0.282503	FALSE	5	0.051615	0.689959	FALSE	NA	H456
ANKRD11	5	-0.161202	0.116957	FALSE	5	0.331278	0.0724706	FALSE	NA	H456
ANKRD12	5	-0.133079	0.934068	FALSE	5	-0.0486207	0.663042	FALSE	NA	H17
ANKRD13A	5	0.0745089	0.555479	FALSE	5	0.237181	0.307424	FALSE	NA	H23
ANKRD13B	5	0.193941	0.114484	FALSE	5	0.29332	0.0429998	FALSE	NA	H23
ANKRD13C	5	-0.0539363	0.720165	FALSE	5	-0.220632	0.605082	FALSE	NA	H456
ANKRD13D	5	0.256451	0.235199	FALSE	5	0.0598421	0.321733	FALSE	NA	H23
ANKRD16	5	-0.0451246	0.518245	FALSE	5	0.0663393	0.697752	FALSE	NA	H456
ANKRD17	5	0.0214881	0.592079	FALSE	5	0.153826	0.467803	FALSE	NA	H456
ANKRD18A	5	-0.433136	0.0153432	FALSE	5	-1.17758	0.0514254	FALSE	NA	H17
ANKRD18B	5	-0.298117	0.34975	FALSE	4	-0.143861	0.904873	FALSE	NA	H17
ANKRD2	5	0.333065	0.0564231	FALSE	5	-0.380573	0.0788994	FALSE	NA	H17
ANKRD22	5	-0.0545587	0.733957	FALSE	5	0.258028	0.408028	FALSE	NA	H456
ANKRD23	5	0.104143	0.484286	FALSE	5	-0.154306	0.49791	FALSE	NA	H17
ANKRD24	5	-0.308244	0.229826	FALSE	4	-0.330481	0.526998	FALSE	NA	H17
ANKRD26	5	0.210946	0.837459	FALSE	5	0.356531	0.0769419	FALSE	NA	H456
ANKRD27	5	-0.437028	0.00426371	TRUE	5	-0.276738	0.0818898	FALSE	NA	H23
ANKRD28	5	-0.19398	0.719979	FALSE	5	-0.529484	0.235013	FALSE	NA	H17
ANKRD29	5	0.0836238	0.23759	FALSE	5	0.129917	0.60067	FALSE	NA	H456
ANKRD30A	5	0.16505	0.140858	FALSE	5	0.0300723	0.960108	FALSE	NA	H23
ANKRD30B	5	0.0363473	0.831259	FALSE	5	-0.00312832	0.233893	FALSE	NA	H17
ANKRD31	5	-0.260481	0.152304	FALSE	5	-0.1686	0.313392	FALSE	NA	H17
ANKRD32	5	-0.42297	0.00428047	TRUE	5	0.0382653	0.844384	FALSE	NA	H456
ANKRD33	5	0.06345	0.708741	FALSE	4	-0.0397361	0.935071	FALSE	NA	H456
ANKRD33B	5	0.0224786	0.546384	FALSE	5	-0.254291	0.0614806	FALSE	NA	H456
ANKRD34A	5	0.102273	0.624951	FALSE	5	0.0859853	0.320276	FALSE	NA	H17
ANKRD34B	5	0.0663679	0.652643	FALSE	5	0.0541802	0.510205	FALSE	NA	H456
ANKRD34C	5	0.306472	0.117158	FALSE	4	0.0719916	0.535358	FALSE	NA	H17
ANKRD35	5	-0.263769	0.0564507	FALSE	5	-0.239305	0.184314	FALSE	NA	H456
ANKRD36	5	0.168068	0.133191	FALSE	5	0.58534	0.0625358	FALSE	NA	H17
ANKRD36C	5	-0.0674199	0.926098	FALSE	5	0.00554072	0.806524	FALSE	NA	H17
ANKRD37	5	-0.0423318	0.930082	FALSE	5	0.224125	0.153649	FALSE	NA	H17
ANKRD39	5	-0.0306822	0.978	FALSE	5	-0.068297	0.698531	FALSE	NA	H17
ANKRD40	5	-0.0625238	0.610821	FALSE	5	0.0890048	0.499717	FALSE	NA	H17
ANKRD42	5	-0.0844832	0.424206	FALSE	5	-0.100942	0.99158	FALSE	NA	H456
ANKRD44	5	0.117835	0.613413	FALSE	5	-0.0835136	0.396173	FALSE	NA	H456
ANKRD45	5	0.0676947	0.63508	FALSE	5	0.0434901	0.785413	FALSE	NA	H456
ANKRD46	5	0.214317	0.0904155	FALSE	5	-0.0492288	0.860936	FALSE	NA	H456
ANKRD49	5	-0.210438	0.261139	FALSE	5	0.0123502	0.897556	FALSE	NA	H456
ANKRD50	5	-0.161031	0.723734	FALSE	4	-0.170099	0.809858	FALSE	NA	H17
ANKRD52	4	0.127831	0.388774	FALSE	4	0.368112	0.0647766	FALSE	NA	H17
ANKRD53	5	0.0781896	0.591629	FALSE	5	0.422229	0.0528039	FALSE	NA	H17
ANKRD54	5	0.236136	0.19952	FALSE	5	0.326048	0.12235	FALSE	NA	H456
ANKRD55	5	0.0999517	0.978016	FALSE	5	-0.171122	0.20387	FALSE	NA	H456
ANKRD6	5	0.163414	0.334802	FALSE	5	0.250346	0.0620691	FALSE	NA	H456
ANKRD60	5	0.32086	0.0198485	FALSE	5	0.266622	0.195764	FALSE	NA	H23
ANKRD61	5	0.0406312	0.819547	FALSE	5	0.295472	0.0319999	FALSE	NA	H17
ANKRD62	5	-0.151972	0.555779	FALSE	5	-0.0801501	0.927389	FALSE	NA	H17
ANKRD63	4	-0.143044	0.265065	FALSE	4	0.0558086	0.719951	FALSE	NA	H17
ANKRD65	5	0.288661	0.171857	FALSE	5	0.165287	0.19213	FALSE	NA	H17
ANKRD66	5	-0.384283	0.0117542	FALSE	5	0.251379	0.242965	FALSE	NA	H17
ANKRD7	5	0.158365	0.514287	FALSE	5	-0.137092	0.325334	FALSE	NA	H456
ANKRD9	5	0.31063	0.119521	FALSE	5	-0.0306379	0.848679	FALSE	NA	H17
ANKS1A	5	-0.101966	0.450502	FALSE	5	-0.321429	0.156127	FALSE	NA	H17
ANKS1B	5	0.0916106	0.679349	FALSE	5	0.0587824	0.333709	FALSE	NA	H456
ANKS3	5	-0.31886	0.00381023	FALSE	5	-0.281495	0.267826	FALSE	NA	H456
ANKS4B	4	-0.287277	0.667546	FALSE	3	0.0793994	0.477165	FALSE	NA	H17
ANKS6	5	-0.139423	0.370806	FALSE	5	-0.255111	0.760581	FALSE	NA	H17
ANKUB1	5	-0.120531	0.509693	FALSE	5	-0.613106	0.0306568	FALSE	NA	H17
ANKZF1	5	0.224544	0.191072	FALSE	5	0.187499	0.377644	FALSE	NA	H456
ANLN	5	1.10396	0.0275608	TRUE	5	0.20302	0.313875	FALSE	NA	H23
ANO1	4	0.179369	0.27978	FALSE	5	0.304	0.0338688	FALSE	NA	H17
ANO10	5	0.081072	0.851838	FALSE	5	0.0431698	0.544679	FALSE	NA	H456
ANO2	5	0.0375479	0.589391	FALSE	5	-0.113674	0.639383	FALSE	NA	H456
ANO3	4	-0.0975165	0.475037	FALSE	4	0.115504	0.487469	FALSE	NA	H23
ANO4	4	0.124913	0.474076	FALSE	5	-0.197025	0.445334	FALSE	NA	H17
ANO5	5	-0.112534	0.265689	FALSE	5	0.194416	0.081416	FALSE	NA	H23
ANO6	4	-0.203355	0.18937	FALSE	4	0.159749	0.875221	FALSE	NA	H456
ANO7	5	0.327519	0.125952	FALSE	5	0.0767199	0.164253	FALSE	NA	H456
ANO8	5	0.131301	0.249869	FALSE	5	-0.230365	0.412117	FALSE	NA	H17
ANO9	5	-0.0590854	0.96961	FALSE	5	0.0780513	0.882544	FALSE	NA	H456
ANP32A	5	-0.0681706	0.851838	FALSE	5	0.000562031	0.702443	FALSE	NA	H456
ANP32B	5	0.715296	0.498978	FALSE	5	-0.186381	0.496518	FALSE	NA	H23
ANP32D	5	-0.118304	0.697594	FALSE	5	0.199532	0.170748	FALSE	NA	H17
ANP32E	5	-0.106971	0.277054	FALSE	5	0.114383	0.574505	FALSE	NA	H456
ANPEP	5	0.127532	0.246923	FALSE	5	-0.0669913	0.765125	FALSE	NA	H23
ANTXR1	5	0.0678562	0.620409	FALSE	5	-0.13641	0.231412	FALSE	NA	H456
ANTXR2	5	0.126038	0.318902	FALSE	5	0.123668	0.29854	FALSE	NA	H23
ANXA1	5	0.0948537	0.659433	FALSE	5	0.12541	0.604628	FALSE	NA	H23
ANXA10	5	0.0385665	0.794665	FALSE	5	-0.0717071	0.676016	FALSE	NA	H456
ANXA11	5	0.150735	0.0805402	FALSE	5	0.0436599	0.543865	FALSE	NA	H23
ANXA13	5	0.078161	0.52592	FALSE	5	0.0845718	0.350259	FALSE	NA	H17
ANXA2	5	0.268349	0.0319	FALSE	5	-0.010853	0.636399	FALSE	NA	H17
ANXA2R	4	-0.207412	0.491585	FALSE	3	0.0966039	0.394861	FALSE	NA	H17
ANXA3	5	-0.0774567	0.410033	FALSE	5	0.264894	0.0514254	FALSE	NA	H17
ANXA4	5	-0.108617	0.736357	FALSE	5	0.0736686	0.698031	FALSE	NA	H23
ANXA5	5	-0.125113	0.627184	FALSE	5	-0.0619345	0.90705	FALSE	NA	H17
ANXA6	5	-0.0277328	0.777263	FALSE	5	-0.15748	0.874326	FALSE	NA	H23
ANXA7	5	0.26543	0.438554	FALSE	5	0.00062449	0.947186	FALSE	NA	H23
ANXA8	5	0.0266612	0.932377	FALSE	5	-0.149501	0.585895	FALSE	NA	H23
ANXA8L1	5	0.115985	0.490573	FALSE	5	-0.00248234	0.828649	FALSE	NA	H17
ANXA9	5	0.0702778	0.906207	FALSE	5	0.0882309	0.464235	FALSE	NA	H17
AOAH	5	-0.0790312	0.243646	FALSE	5	-0.143709	0.411891	FALSE	NA	H23
AOC1	4	-0.305894	0.182377	FALSE	4	0.3869	0.00961601	FALSE	NA	H17
AOC2	5	-0.0448978	0.752926	FALSE	5	0.326962	0.227356	FALSE	NA	H23
AOC3	5	-0.257801	0.0821843	FALSE	5	0.01719	0.994607	FALSE	NA	H23
AOX1	5	0.118119	0.919518	FALSE	5	-0.112395	0.634863	FALSE	NA	H456
AP1AR	5	-0.0588987	0.943857	FALSE	5	0.0427879	0.952874	FALSE	NA	H456
AP1B1	5	0.313123	0.156295	FALSE	5	0.335174	0.100138	FALSE	NA	H456
AP1G1	5	0.16257	0.600572	FALSE	5	-0.0892831	0.359659	FALSE	NA	H456
AP1G2	5	-0.0154973	0.856642	FALSE	5	-0.11207	0.471693	FALSE	NA	H456
AP1M1	5	0.983793	0.0684841	TRUE	5	0.00472623	0.288395	FALSE	NA	H456
AP1M2	5	0.335422	0.626374	FALSE	5	-0.284942	0.0644699	FALSE	NA	H456
AP1S1	5	-0.0884612	0.479386	FALSE	5	-0.0176659	0.770847	FALSE	NA	H456
AP1S2	5	0.487661	0.000510447	TRUE	5	0.1082	0.700878	FALSE	NA	H456
AP1S3	5	0.140331	0.9829	FALSE	5	0.187725	0.46651	FALSE	NA	H456
AP2A1	5	-0.0267033	0.483199	FALSE	5	0.0134368	0.639383	FALSE	NA	H456
AP2A2	5	0.423921	0.105291	FALSE	5	-0.0132511	0.689959	FALSE	NA	H456
AP2B1	5	0.126651	0.948732	FALSE	5	0.299869	0.0494141	FALSE	NA	H456
AP2M1	5	1.26084	0.16731	TRUE	5	0.328558	0.130734	FALSE	NA	H456
AP2S1	5	0.409692	0.0858505	FALSE	5	0.293314	0.0501515	FALSE	NA	H456
AP3B1	5	-0.17435	0.305022	FALSE	5	-0.388431	0.0105249	FALSE	NA	H456
AP3B2	5	-0.0673751	0.233628	FALSE	5	0.0232704	0.721318	FALSE	NA	H456
AP3D1	5	0.101555	0.176926	FALSE	5	0.198347	0.490082	FALSE	NA	H456
AP3M1	5	-0.105427	0.403218	FALSE	5	-0.415786	0.753153	FALSE	NA	H456
AP3M2	5	0.290897	0.173031	FALSE	5	0.0101803	0.302025	FALSE	NA	H456
AP3S1	5	-0.0511539	0.566937	FALSE	5	0.348277	0.011662	FALSE	NA	H456
AP3S2	5	-0.112161	0.305022	FALSE	5	-0.0618125	0.458795	FALSE	NA	H456
AP4B1	5	0.404472	0.140817	FALSE	5	0.111391	0.381651	FALSE	NA	H456
AP4E1	5	0.101363	0.630721	FALSE	5	0.128133	0.388	FALSE	NA	H456
AP4M1	5	-0.0728193	0.147544	FALSE	5	0.0753138	0.937754	FALSE	NA	H456
AP4S1	5	0.252621	0.0328331	FALSE	5	-0.0443486	0.49942	FALSE	NA	H456
AP5B1	5	-0.191254	0.325677	FALSE	5	0.356474	0.0164044	FALSE	NA	H456
AP5M1	5	-0.0762346	0.571092	FALSE	5	0.0179737	0.803318	FALSE	NA	H456
AP5S1	5	0.155501	0.442174	FALSE	5	-0.13387	0.507497	FALSE	NA	H456
AP5Z1	5	-0.148887	0.331742	FALSE	5	-0.176065	0.174068	FALSE	NA	H456
APAF1	5	0.0906785	0.671367	FALSE	5	-0.206364	0.534931	FALSE	NA	H23
APBA1	5	0.117704	0.129615	FALSE	5	-0.34044	0.15425	FALSE	NA	H456
APBA2	5	-0.312827	0.0093354	FALSE	5	-0.0540521	0.639383	FALSE	NA	H456
APBA3	5	-0.107395	0.789945	FALSE	5	-0.0383699	0.732409	FALSE	NA	H456
APBB1	5	0.0859615	0.643655	FALSE	5	-0.196146	0.357256	FALSE	NA	H23
APBB1IP	5	0.481825	0.11053	FALSE	5	-0.0622913	0.430623	FALSE	NA	H23
APBB2	5	0.0619296	0.980346	FALSE	5	0.00307153	0.942882	FALSE	NA	H23
APBB3	5	0.104314	0.900099	FALSE	5	-0.15135	0.206891	FALSE	NA	H456
APC	5	0.209679	0.328472	FALSE	5	0.371321	0.0314931	FALSE	NA	H23
APC2	5	0.195727	0.403797	FALSE	5	-0.249045	0.373001	FALSE	NA	H23
APCDD1	5	-0.425382	0.0226363	FALSE	5	0.406429	0.00373147	FALSE	NA	H456
APCDD1L	5	0.130958	0.958523	FALSE	5	-0.0399315	0.567437	FALSE	NA	H23
APCS	5	-0.0772051	0.703071	FALSE	5	-0.114011	0.931916	FALSE	NA	H17
APEH	5	-0.0066124	0.993672	FALSE	5	-0.0878519	0.543865	FALSE	NA	H23
APEX1	5	0.16814	0.711734	FALSE	5	0.00207839	0.855191	FALSE	NA	H23
APEX2	5	-0.0485002	0.505954	FALSE	5	0.251774	0.131041	FALSE	NA	H23
APH1A	5	-0.0349755	0.880214	FALSE	5	0.0993092	0.265894	FALSE	NA	H23
APH1B	5	-0.174262	0.211108	FALSE	5	-0.181364	0.220152	FALSE	NA	H23
API5	5	-0.261245	0.061548	FALSE	5	-0.274847	0.143181	FALSE	NA	H23
APIP	5	0.520168	0.188132	FALSE	5	-0.335201	0.675486	FALSE	NA	H17
APITD1	5	0.0921794	0.550465	FALSE	5	-0.142769	0.517008	FALSE	NA	H456
APITD1-CORT	5	0.328126	0.0887202	FALSE	5	0.270558	0.12236	FALSE	NA	H17
APLF	5	-0.188213	0.146091	FALSE	5	-0.136049	0.471197	FALSE	NA	H23
APLN	5	0.0469672	0.914157	FALSE	5	-0.110619	0.721857	FALSE	NA	H17
APLNR	5	-0.193583	0.753055	FALSE	5	-0.136281	0.682093	FALSE	NA	H23
APLP1	5	0.223693	0.035568	FALSE	5	-0.197112	0.217115	FALSE	NA	H23
APLP2	5	-0.495389	0.379534	FALSE	5	0.0205436	0.722899	FALSE	NA	H456
APMAP	5	0.203267	0.258549	FALSE	5	0.0156482	0.984845	FALSE	NA	H456
APOA1	5	-0.201805	0.192438	FALSE	5	-0.10578	0.758943	FALSE	NA	H23
APOA1BP	5	-0.0389959	0.797603	FALSE	5	0.178107	0.163392	FALSE	NA	H23
APOA2	5	0.158092	0.27721	FALSE	5	-0.185371	0.962263	FALSE	NA	H23
APOA4	5	0.0846236	0.313794	FALSE	5	0.318096	0.11528	FALSE	NA	H23
APOA5	5	0.174207	0.0751928	FALSE	5	0.0269715	0.580329	FALSE	NA	H23
APOB	5	-0.107782	0.544891	FALSE	5	0.259959	0.421196	FALSE	NA	H23
APOBEC1	5	-0.0253786	0.968366	FALSE	5	0.0126908	0.964417	FALSE	NA	H23
APOBEC2	5	0.557183	0.19952	FALSE	5	-0.025189	0.957918	FALSE	NA	H456
APOBEC3A	5	0.0584015	0.432108	FALSE	5	-0.033736	0.955799	FALSE	NA	H23
APOBEC3A_B	5	-0.111796	0.716231	FALSE	5	-0.00296126	0.947776	FALSE	NA	H17
APOBEC3B	5	-0.0810886	0.389578	FALSE	5	-0.108669	0.383376	FALSE	NA	H456
APOBEC3C	5	0.0194332	0.901968	FALSE	5	0.0686885	0.629374	FALSE	NA	H23
APOBEC3D	5	0.128143	0.314768	FALSE	5	-0.22197	0.544125	FALSE	NA	H17
APOBEC3F	5	-0.145308	0.514287	FALSE	5	-0.101106	0.254393	FALSE	NA	H456
APOBEC3G	5	0.043635	0.752479	FALSE	5	-0.0782464	0.683749	FALSE	NA	H456
APOBEC3H	4	0.0850621	0.671636	FALSE	3	0.0400028	0.696221	FALSE	NA	H17
APOBEC4	5	0.309843	0.143078	FALSE	5	-0.234213	0.220152	FALSE	NA	H23
APOBR	5	0.150836	0.122047	FALSE	5	-0.0610099	0.745152	FALSE	NA	H456
APOC1	5	-0.0945114	0.867716	FALSE	5	-0.201398	0.635145	FALSE	NA	H23
APOC2	5	-0.0993478	0.913681	FALSE	5	-0.0044745	0.975196	FALSE	NA	H23
APOC3	5	-0.167622	0.976799	FALSE	5	-0.030305	0.767189	FALSE	NA	H23
APOC4	5	0.130379	0.318902	FALSE	5	-0.342178	0.0491907	FALSE	NA	H23
APOD	5	-0.0755809	0.811772	FALSE	5	-0.112492	0.684077	FALSE	NA	H23
APOE	5	-0.233584	0.800988	FALSE	5	0.177038	0.600279	FALSE	NA	H17
APOF	5	0.583201	0.0346516	FALSE	5	-0.172273	0.283714	FALSE	NA	H23
APOH	5	-0.146112	0.128873	FALSE	5	0.33735	0.0145482	FALSE	NA	H17
APOL1	5	0.312845	0.585019	FALSE	5	-0.101507	0.415241	FALSE	NA	H456
APOL2	5	-0.0173329	0.953609	FALSE	5	0.205398	0.175409	FALSE	NA	H456
APOL3	5	0.0973719	0.35354	FALSE	5	-0.0156436	0.936075	FALSE	NA	H456
APOL4	4	-0.172058	0.67211	FALSE	4	0.204243	0.794146	FALSE	NA	H456
APOL5	5	-0.0667797	0.487029	FALSE	5	-0.203468	0.526609	FALSE	NA	H456
APOL6	5	-0.280887	0.0630909	FALSE	5	-0.0328704	0.962964	FALSE	NA	H456
APOLD1	5	0.0825899	0.929246	FALSE	5	-0.295515	0.145883	FALSE	NA	H456
APOM	5	0.126668	0.643837	FALSE	5	-0.00126195	0.511562	FALSE	NA	H456
APOO	5	0.183882	0.156295	FALSE	5	-0.233205	0.251764	FALSE	NA	H456
APOOL	5	0.308545	0.0594246	FALSE	5	0.154859	0.274112	FALSE	NA	H23
APOPT1	5	0.227956	0.150999	FALSE	5	0.0748815	0.716583	FALSE	NA	H456
APP	5	-0.0714332	0.845906	FALSE	5	-0.0173661	0.887124	FALSE	NA	H23
APPBP2	5	0.370103	0.106231	FALSE	5	0.231256	0.156166	FALSE	NA	H23
APPL1	5	0.056079	0.820275	FALSE	5	-0.283764	0.176858	FALSE	NA	H23
APPL2	5	0.32664	0.143078	FALSE	5	0.0371903	0.998921	FALSE	NA	H23
APRT	5	0.0902195	0.449525	FALSE	5	0.259555	0.086457	FALSE	NA	H17
APTX	5	0.251072	0.0966116	FALSE	5	-0.0873947	0.421196	FALSE	NA	H23
AQP1	5	-0.117145	0.620289	FALSE	5	0.151384	0.418081	FALSE	NA	H23
AQP10	5	-0.363158	0.0454858	FALSE	5	0.0140321	0.821327	FALSE	NA	H456
AQP11	5	-0.099015	0.562592	FALSE	5	0.147761	0.405756	FALSE	NA	H23
AQP12A	5	0.0542227	0.684466	FALSE	5	0.112015	0.735588	FALSE	NA	H456
AQP12B	5	-0.577873	0.0888113	FALSE	4	0.315121	0.189609	FALSE	NA	H456
AQP2	5	0.300629	0.173336	FALSE	5	0.339608	0.030441	FALSE	NA	H23
AQP3	4	-0.0750151	0.496922	FALSE	5	0.184296	0.282682	FALSE	NA	H456
AQP4	5	0.255274	0.868873	FALSE	4	-0.22566	0.0391457	FALSE	NA	H456
AQP5	5	-0.52254	0.14072	FALSE	5	0.0173623	0.936075	FALSE	NA	H456
AQP6	5	-0.0185167	0.888564	FALSE	5	-0.0232511	0.955799	FALSE	NA	H23
AQP7	5	0.0192155	0.675161	FALSE	5	0.194061	0.379931	FALSE	NA	H456
AQP8	5	0.0382881	0.580662	FALSE	5	-0.152658	0.35415	FALSE	NA	H456
AQP9	5	-0.18777	0.154934	FALSE	5	0.150543	0.310003	FALSE	NA	H456
AQPEP	5	0.071526	0.555479	FALSE	5	-0.0806069	0.700033	FALSE	NA	H23
AQR	5	0.583536	0.344991	FALSE	5	0.0146134	0.646755	FALSE	NA	H23
AR	5	-0.134203	0.803292	FALSE	5	0.246095	0.752777	FALSE	NA	H23
ARAF	5	-0.0224133	0.815276	FALSE	5	0.0930089	0.576726	FALSE	NA	H17
ARAP1	5	0.206212	0.175438	FALSE	5	0.194583	0.174272	FALSE	NA	H23
ARAP2	5	-0.151074	0.308741	FALSE	5	0.0717428	0.591487	FALSE	NA	H23
ARAP3	5	-0.00529626	0.288024	FALSE	5	0.17465	0.232648	FALSE	NA	H456
ARC	5	0.0548892	0.602484	FALSE	5	0.118385	0.519037	FALSE	NA	H23
ARCN1	5	0.684155	0.00158118	TRUE	5	-0.302679	0.117164	FALSE	NA	H23
AREG	5	0.0433727	0.48489	FALSE	4	-0.0163542	0.563701	FALSE	NA	H456
AREL1	5	-0.180753	0.451157	FALSE	5	-0.138363	0.347457	FALSE	NA	H23
ARF1	5	0.352222	0.0920735	FALSE	5	0.480467	0.0692305	FALSE	NA	H17
ARF3	5	0.23826	0.00385625	FALSE	5	-0.263133	0.197639	FALSE	NA	H23
ARF4	4	0.280156	0.11555	FALSE	4	0.0687898	0.375643	FALSE	NA	H17
ARF5	5	0.194986	0.161732	FALSE	5	0.166485	0.119317	FALSE	NA	H456
ARF6	5	-0.248443	0.223486	FALSE	5	-1.97832	0.00198319	TRUE	True	H17
ARFGAP1	5	0.147764	0.269016	FALSE	5	-0.0149753	1	FALSE	NA	H456
ARFGAP2	5	0.0603423	0.617721	FALSE	5	-0.136571	0.757966	FALSE	NA	H456
ARFGAP3	5	0.1002	0.381518	FALSE	5	0.290188	0.102748	FALSE	NA	H23
ARFGEF1	5	0.450405	0.035568	FALSE	5	0.0996107	0.433793	FALSE	NA	H23
ARFGEF2	5	-0.0369718	0.838687	FALSE	5	-0.141459	0.467875	FALSE	NA	H23
ARFIP1	5	0.123674	0.478043	FALSE	5	-0.145009	0.494305	FALSE	NA	H17
ARFIP2	5	0.056316	0.44483	FALSE	5	-0.052809	0.754831	FALSE	NA	H23
ARFRP1	5	0.510213	0.0717917	FALSE	5	0.0228165	0.85095	FALSE	NA	H23
ARG1	5	-0.158291	0.214986	FALSE	5	0.0346865	0.291064	FALSE	NA	H23
ARG2	5	-0.130362	0.527189	FALSE	5	0.0796486	0.654542	FALSE	NA	H23
ARGFX	5	0.314478	0.706464	FALSE	5	-0.319913	0.279855	FALSE	NA	H456
ARGLU1	5	0.0591977	0.97598	FALSE	5	-0.0688404	0.876457	FALSE	NA	H23
ARHGAP1	5	0.155467	0.302144	FALSE	5	-0.312349	0.357449	FALSE	NA	H456
ARHGAP10	5	0.0397529	0.813616	FALSE	5	0.0763172	0.775693	FALSE	NA	H456
ARHGAP11A	5	0.0288276	0.563562	FALSE	5	-0.0647727	0.67813	FALSE	NA	H23
ARHGAP11B	5	-0.0998348	0.850863	FALSE	5	0.0174984	0.762752	FALSE	NA	H17
ARHGAP12	5	-0.428403	0.0128526	FALSE	5	-0.0818755	0.333759	FALSE	NA	H23
ARHGAP15	5	0.362377	0.0975067	FALSE	4	-0.187543	0.356215	FALSE	NA	H17
ARHGAP17	5	-0.347516	0.00428047	FALSE	5	-0.597495	0.00523234	FALSE	NA	H456
ARHGAP18	5	0.341129	0.0611158	FALSE	5	0.0207991	0.767097	FALSE	NA	H17
ARHGAP19	5	0.163746	0.639219	FALSE	5	-0.0562834	0.70064	FALSE	NA	H17
ARHGAP20	5	0.139766	0.552524	FALSE	5	0.217812	0.54746	FALSE	NA	H23
ARHGAP21	5	0.312206	0.00984718	FALSE	5	0.0995221	0.292246	FALSE	NA	H456
ARHGAP22	5	-0.0874926	0.363153	FALSE	5	-0.333216	0.170749	FALSE	NA	H456
ARHGAP23	5	0.0204066	0.800116	FALSE	5	-0.0816044	0.590412	FALSE	NA	H17
ARHGAP24	5	0.148744	0.279769	FALSE	5	0.107252	0.415241	FALSE	NA	H456
ARHGAP25	5	0.362947	0.0226003	FALSE	5	0.461635	0.210147	FALSE	NA	H23
ARHGAP26	5	-0.0551338	0.839225	FALSE	5	-0.102196	0.74976	FALSE	NA	H17
ARHGAP27	5	-0.27742	0.00470985	FALSE	5	-0.392082	0.0501334	FALSE	NA	H23
ARHGAP28	5	-0.108867	0.23374	FALSE	5	0.409016	0.0273095	FALSE	NA	H17
ARHGAP29	5	-0.0146493	0.923677	FALSE	5	0.278482	0.153812	FALSE	NA	H23
ARHGAP30	5	-0.0814225	0.685843	FALSE	5	0.114202	0.384718	FALSE	NA	H23
ARHGAP31	5	-0.186928	0.512917	FALSE	5	-0.115396	0.517984	FALSE	NA	H17
ARHGAP32	5	0.164412	0.290812	FALSE	5	0.0994449	0.78866	FALSE	NA	H456
ARHGAP33	5	0.227191	0.201616	FALSE	5	0.353428	0.0317072	FALSE	NA	H23
ARHGAP35	5	0.0995338	0.474967	FALSE	5	0.304332	0.0256218	FALSE	NA	H23
ARHGAP36	3	0.00637983	0.894099	FALSE	2	0.0219554	0.802128	FALSE	NA	H17
ARHGAP39	5	0.246493	0.0572475	FALSE	5	0.0374427	0.832838	FALSE	NA	H456
ARHGAP4	5	0.0683263	0.372948	FALSE	5	-0.1626	0.230494	FALSE	NA	H23
ARHGAP40	5	-0.245779	0.10063	FALSE	5	-0.176963	0.436975	FALSE	NA	H23
ARHGAP42	5	-0.0633281	0.947302	FALSE	5	0.0403376	0.508579	FALSE	NA	H23
ARHGAP44	5	0.0990054	0.808868	FALSE	5	0.361019	0.0526765	FALSE	NA	H456
ARHGAP5	5	-0.00248949	0.914658	FALSE	5	-0.0735324	0.506146	FALSE	NA	H456
ARHGAP6	5	-0.0803703	0.655016	FALSE	5	0.0516749	0.756886	FALSE	NA	H23
ARHGAP8	5	-0.21435	0.288024	FALSE	5	-0.190944	0.364104	FALSE	NA	H456
ARHGAP9	4	0.148762	0.679845	FALSE	4	0.0134057	0.611238	FALSE	NA	H17
ARHGDIA	5	0.0643068	0.606173	FALSE	5	-0.126382	0.384718	FALSE	NA	H23
ARHGDIB	5	0.0166868	0.947302	FALSE	5	-0.104222	0.702037	FALSE	NA	H23
ARHGDIG	5	0.0615789	0.76513	FALSE	5	0.0717948	0.779606	FALSE	NA	H23
ARHGEF1	5	-0.117347	0.738574	FALSE	5	-0.267371	0.132354	FALSE	NA	H456
ARHGEF10	5	-0.141435	0.252304	FALSE	5	-0.262417	0.197639	FALSE	NA	H23
ARHGEF10L	5	0.519963	0.0762588	FALSE	5	-0.146995	0.357449	FALSE	NA	H456
ARHGEF11	5	-0.0715335	0.47181	FALSE	5	0.262703	0.0337288	FALSE	NA	H456
ARHGEF12	5	0.00444416	0.910643	FALSE	5	0.0419117	0.83192	FALSE	NA	H23
ARHGEF15	5	0.01983	0.609119	FALSE	5	-0.0881947	0.323262	FALSE	NA	H456
ARHGEF16	5	0.238197	0.147544	FALSE	5	0.0699326	0.504797	FALSE	NA	H456
ARHGEF17	5	0.0366263	0.804126	FALSE	5	0.344682	0.0314969	FALSE	NA	H456
ARHGEF18	5	-0.0673272	0.41714	FALSE	5	0.0882881	0.492741	FALSE	NA	H456
ARHGEF19	5	0.0894912	0.720165	FALSE	5	0.0498966	0.939433	FALSE	NA	H456
ARHGEF2	5	-0.0621888	0.522219	FALSE	5	-0.0362646	0.67756	FALSE	NA	H456
ARHGEF25	5	0.107747	0.752926	FALSE	5	0.492687	0.00589242	FALSE	NA	H23
ARHGEF26	5	0.149499	0.403831	FALSE	5	0.139849	0.186371	FALSE	NA	H17
ARHGEF28	5	-0.0220445	0.706464	FALSE	5	-0.0628758	0.608032	FALSE	NA	H456
ARHGEF3	5	-0.0339967	0.943857	FALSE	5	0.180139	0.402074	FALSE	NA	H456
ARHGEF33	5	0.313014	0.229826	FALSE	5	-0.254307	0.717596	FALSE	NA	H17
ARHGEF35	5	0.276732	0.0212314	FALSE	4	0.0241951	0.820993	FALSE	NA	H17
ARHGEF37	5	-0.144679	0.575261	FALSE	5	0.133475	0.412828	FALSE	NA	H456
ARHGEF38	5	0.198639	0.542319	FALSE	5	-0.0263235	0.974744	FALSE	NA	H456
ARHGEF39	5	0.266767	0.387104	FALSE	5	0.236562	0.286837	FALSE	NA	H17
ARHGEF4	5	0.0801477	0.4643	FALSE	5	-0.0852439	0.671392	FALSE	NA	H456
ARHGEF40	5	0.306335	0.901968	FALSE	5	0.209348	0.462917	FALSE	NA	H23
ARHGEF5	5	-0.222172	0.0229081	FALSE	5	0.0341384	0.574505	FALSE	NA	H456
ARHGEF6	4	0.0319568	0.813387	FALSE	4	-0.0687527	0.756479	FALSE	NA	H23
ARHGEF7	5	0.133591	0.339427	FALSE	5	-0.128277	0.730304	FALSE	NA	H23
ARHGEF9	4	0.0180382	0.590228	FALSE	4	0.282051	0.101998	FALSE	NA	H456
ARID1A	5	-0.0596703	0.233771	FALSE	5	-0.436439	0.0122462	FALSE	NA	H23
ARID1B	5	-0.0883619	0.253423	FALSE	5	-0.102336	0.809856	FALSE	NA	H456
ARID2	5	0.134151	0.212699	FALSE	5	0.117141	0.37423	FALSE	NA	H456
ARID3A	5	1.10721	0.112036	TRUE	4	-0.09244	0.584615	FALSE	NA	H456
ARID3B	5	-0.104063	0.490874	FALSE	5	0.218379	0.225702	FALSE	NA	H456
ARID3C	5	0.300922	0.0892564	FALSE	5	0.447131	0.310003	FALSE	NA	H456
ARID4A	5	-0.458127	0.250887	FALSE	5	-0.414218	0.0656987	FALSE	NA	H456
ARID4B	5	0.250776	0.279769	FALSE	5	0.0160167	0.839431	FALSE	NA	H456
ARID5A	5	0.0628952	0.21952	FALSE	5	0.090828	0.160446	FALSE	NA	H456
ARID5B	5	0.602616	0.0299417	FALSE	5	-0.148823	0.137309	FALSE	NA	H456
ARIH1	5	0.0903283	0.693634	FALSE	5	0.42698	0.107979	FALSE	NA	H23
ARIH2	5	0.0332925	0.968366	FALSE	5	-0.389891	0.0100949	FALSE	NA	H23
ARIH2OS	4	-0.10958	0.492426	FALSE	4	-0.0379065	0.330025	FALSE	NA	H456
ARL1	5	-0.101159	0.188282	FALSE	5	-0.0265313	0.959118	FALSE	NA	H17
ARL10	5	0.181235	0.984802	FALSE	4	0.131632	0.625818	FALSE	NA	H456
ARL11	5	-0.011004	0.948732	FALSE	5	0.145045	0.265101	FALSE	NA	H456
ARL13A	5	-0.26386	0.624951	FALSE	5	-0.0652068	0.738987	FALSE	NA	H17
ARL13B	5	-0.0210151	0.86267	FALSE	5	-0.243138	0.712282	FALSE	NA	H17
ARL14	5	0.00392784	0.929246	FALSE	5	-0.0719841	0.707145	FALSE	NA	H456
ARL14EP	5	0.103605	0.765458	FALSE	5	0.270526	0.149585	FALSE	NA	H17
ARL14EPL	5	-0.0949787	0.780808	FALSE	5	0.363041	0.139402	FALSE	NA	H17
ARL15	5	0.280188	0.0146749	FALSE	5	0.160156	0.63336	FALSE	NA	H456
ARL16	4	-0.0444452	0.815756	FALSE	4	-0.00894615	0.790159	FALSE	NA	H17
ARL17A	5	-0.0823348	0.363153	FALSE	5	0.0461858	0.606557	FALSE	NA	H456
ARL17B	5	-0.0922566	0.882416	FALSE	5	-0.4335	0.277912	FALSE	NA	H17
ARL2	5	0.314048	0.247949	FALSE	5	-0.172548	0.371552	FALSE	NA	H23
ARL2BP	5	-0.0580072	0.512982	FALSE	5	0.0452394	0.827704	FALSE	NA	H23
ARL3	4	-0.0594493	0.812184	FALSE	4	-0.49715	0.0402906	FALSE	NA	H17
ARL4A	5	-0.390833	0.0126628	FALSE	5	-0.0720634	0.387682	FALSE	NA	H23
ARL4C	5	0.054834	0.451157	FALSE	5	0.178267	0.324381	FALSE	NA	H23
ARL4D	5	0.197848	0.0901353	FALSE	5	-0.148281	0.796251	FALSE	NA	H23
ARL5A	5	-0.0755833	0.683384	FALSE	5	-0.0848072	0.882855	FALSE	NA	H23
ARL5B	5	-0.00544056	0.763221	FALSE	5	0.0653676	0.586486	FALSE	NA	H17
ARL5C	5	0.322373	0.013709	FALSE	5	-0.0110647	0.979794	FALSE	NA	H456
ARL6	5	-0.0237751	0.701918	FALSE	5	-0.0829056	0.625864	FALSE	NA	H456
ARL6IP1	5	0.145547	0.0734762	FALSE	5	0.147255	0.361508	FALSE	NA	H23
ARL6IP4	5	0.172409	0.953609	FALSE	5	-0.222678	0.422529	FALSE	NA	H456
ARL6IP5	5	0.108757	0.757133	FALSE	5	-0.263824	0.164253	FALSE	NA	H456
ARL6IP6	5	1.00804	0.199623	FALSE	4	0.06787	0.756166	FALSE	NA	H456
ARL8A	5	0.440517	0.00131707	TRUE	5	0.252067	0.225281	FALSE	NA	H23
ARL8B	5	0.391543	0.110887	FALSE	5	0.0454214	0.534931	FALSE	NA	H23
ARL9	5	-0.105123	0.854488	FALSE	5	-0.413723	0.0374806	FALSE	NA	H23
ARMC1	5	-0.164703	0.789945	FALSE	5	-0.290708	0.132898	FALSE	NA	H456
ARMC10	5	0.28856	0.0125809	FALSE	5	-0.0361596	0.46845	FALSE	NA	H456
ARMC12	4	0.0802347	0.523956	FALSE	4	0.239694	0.428396	FALSE	NA	H17
ARMC2	5	0.118757	0.478043	FALSE	5	0.229868	0.265494	FALSE	NA	H17
ARMC3	4	0.253284	0.523956	FALSE	4	0.00512438	0.724726	FALSE	NA	H17
ARMC4	5	-0.168398	0.626374	FALSE	5	-0.2003	0.162341	FALSE	NA	H456
ARMC5	5	0.119625	0.0796281	FALSE	5	0.241309	0.0804751	FALSE	NA	H23
ARMC6	5	0.237824	0.186138	FALSE	5	0.0999066	0.563779	FALSE	NA	H23
ARMC7	5	0.530396	0.0502427	FALSE	5	0.163931	0.230553	FALSE	NA	H17
ARMC8	5	-0.0715226	0.966007	FALSE	5	-0.0970573	0.37426	FALSE	NA	H17
ARMC9	5	0.109551	0.500084	FALSE	5	-0.299604	0.578672	FALSE	NA	H17
ARMCX1	5	0.0240849	0.873873	FALSE	5	0.0534588	0.76118	FALSE	NA	H456
ARMCX2	4	0.112611	0.268661	FALSE	4	0.0385226	0.675112	FALSE	NA	H456
ARMCX3	5	-0.153122	0.525452	FALSE	5	-0.115069	0.216934	FALSE	NA	H456
ARMCX4	5	-0.111385	0.638446	FALSE	5	0.0683093	0.841081	FALSE	NA	H456
ARMCX5	5	0.135179	0.29817	FALSE	5	-0.0212858	0.889021	FALSE	NA	H17
ARMCX5-GPRASP2	5	0.135179	0.29817	FALSE	5	-0.0212858	0.889021	FALSE	NA	H17
ARMCX6	5	-0.00170206	0.838988	FALSE	5	0.500137	0.0917192	FALSE	NA	H456
ARMS2	5	-0.0585567	0.456857	FALSE	5	0.050132	0.852652	FALSE	NA	H456
ARNT	5	-0.94167	0.00325534	TRUE	5	-0.0872337	0.377369	FALSE	NA	H23
ARNT2	5	0.0475249	0.871702	FALSE	5	0.0132524	0.763063	FALSE	NA	H23
ARNTL	5	0.132606	0.305022	FALSE	5	0.144092	0.719739	FALSE	NA	H456
ARNTL2	5	0.0350192	0.987785	FALSE	5	0.00763824	0.942792	FALSE	NA	H456
ARPC1A	5	0.568165	0.0242748	FALSE	5	-0.125002	0.970884	FALSE	NA	H23
ARPC1B	5	0.72029	0.043104	FALSE	5	0.542719	0.00142487	FALSE	NA	H17
ARPC2	5	0.844073	0.0716442	FALSE	5	0.100563	0.732547	FALSE	NA	H17
ARPC3	5	1.07459	0.0829635	TRUE	5	-0.346752	0.179815	FALSE	NA	H17
ARPC4	5	0.897757	0.0382761	TRUE	5	0.187639	0.257032	FALSE	NA	H17
ARPC4-TTLL3	5	-0.304505	0.100585	FALSE	5	0.121135	0.218067	FALSE	NA	H17
ARPC5	5	0.154188	1	FALSE	5	-0.188094	0.931916	FALSE	NA	H17
ARPC5L	5	-0.221172	0.456857	FALSE	5	0.0752495	0.275186	FALSE	NA	H456
ARPP19	5	-0.0379027	0.985999	FALSE	5	-0.146111	0.844219	FALSE	NA	H17
ARPP21	5	-0.194999	0.205518	FALSE	5	-0.181426	0.321664	FALSE	NA	H17
ARR3	5	0.0839469	0.286669	FALSE	5	-0.0395094	0.77339	FALSE	NA	H23
ARRB1	5	-0.0032195	0.554561	FALSE	5	0.24459	0.0408346	FALSE	NA	H456
ARRB2	5	0.592156	0.0173565	TRUE	5	0.284214	0.300052	FALSE	NA	H456
ARRDC1	5	0.221065	0.164125	FALSE	5	0.0586347	0.547912	FALSE	NA	H17
ARRDC2	5	-0.0572035	0.429236	FALSE	5	-0.163186	0.347457	FALSE	NA	H23
ARRDC3	5	-0.103701	0.420984	FALSE	5	-0.418128	0.656854	FALSE	NA	H17
ARRDC4	5	-0.406439	0.00101106	TRUE	5	-0.355657	0.0171581	FALSE	NA	H23
ARRDC5	5	-0.0967421	0.490573	FALSE	5	-0.192184	0.871049	FALSE	NA	H17
ARSA	5	0.272291	0.062483	FALSE	5	-0.0291627	0.791127	FALSE	NA	H17
ARSB	5	-0.257007	0.109708	FALSE	5	0.328576	0.0294192	FALSE	NA	H23
ARSD	5	0.100225	0.385555	FALSE	5	0.226406	0.506846	FALSE	NA	H23
ARSE	5	-0.102857	0.554845	FALSE	4	-0.289836	0.0803618	FALSE	NA	H456
ARSF	5	-0.122342	0.559108	FALSE	5	-0.0648863	0.422529	FALSE	NA	H456
ARSG	5	0.158661	0.118172	FALSE	5	0.0688375	0.802517	FALSE	NA	H23
ARSH	5	0.0625638	0.741263	FALSE	5	0.0779809	0.689959	FALSE	NA	H456
ARSI	5	-0.0371097	0.831259	FALSE	5	-0.0332105	0.868807	FALSE	NA	H17
ARSJ	5	0.0510405	0.867392	FALSE	5	0.0390374	0.263577	FALSE	NA	H23
ARSK	5	-0.0851664	0.59818	FALSE	5	0.152671	0.506146	FALSE	NA	H456
ART1	5	0.0128759	0.990189	FALSE	5	0.19156	0.215418	FALSE	NA	H17
ART3	5	0.149011	0.190865	FALSE	5	0.0588438	0.370836	FALSE	NA	H456
ART4	5	-0.0639453	0.970004	FALSE	5	0.154649	0.52353	FALSE	NA	H17
ART5	5	-0.00783981	0.815651	FALSE	5	-0.366706	0.0896392	FALSE	NA	H17
ARTN	5	-0.342321	0.254019	FALSE	4	0.271585	0.0305952	FALSE	NA	H17
ARV1	5	0.153487	0.169201	FALSE	5	0.00253814	0.818046	FALSE	NA	H456
ARVCF	5	-0.321352	0.0141847	FALSE	5	-0.275445	0.0171765	FALSE	NA	H456
ARX	5	-0.20354	0.208238	FALSE	5	-0.205921	0.20387	FALSE	NA	H456
AS3MT	5	0.0423292	0.92438	FALSE	5	0.0528862	0.58752	FALSE	NA	H456
ASAH1	5	-0.00049052	0.761099	FALSE	5	0.101228	0.730304	FALSE	NA	H23
ASAH2	5	0.15928	0.396362	FALSE	5	-0.503408	0.0831256	FALSE	NA	H456
ASAH2B	5	-0.259468	0.141142	FALSE	5	-0.0119809	0.347329	FALSE	NA	H17
ASAP1	5	0.0928889	0.494736	FALSE	5	0.00854852	0.867574	FALSE	NA	H456
ASAP2	5	0.081958	0.938984	FALSE	5	0.138012	0.764398	FALSE	NA	H456
ASAP3	5	-0.0238206	0.856642	FALSE	5	-0.139741	0.304007	FALSE	NA	H456
ASB1	5	0.391662	0.101731	FALSE	5	-0.0789934	0.906376	FALSE	NA	H23
ASB10	5	0.130043	0.140858	FALSE	5	-0.139508	0.422759	FALSE	NA	H23
ASB11	5	0.140457	0.133863	FALSE	5	-0.125734	0.311284	FALSE	NA	H23
ASB12	5	-0.283021	0.0871647	FALSE	5	0.308091	0.0455674	FALSE	NA	H23
ASB13	5	-0.138244	0.951512	FALSE	5	-0.104486	0.451463	FALSE	NA	H23
ASB14	5	0.00418107	0.757073	FALSE	5	0.0244176	0.908519	FALSE	NA	H23
ASB15	5	0.0352736	0.632273	FALSE	5	0.154463	0.244449	FALSE	NA	H23
ASB16	5	-0.0063114	0.773212	FALSE	5	0.318975	0.165032	FALSE	NA	H23
ASB17	5	0.154856	0.15879	FALSE	5	0.0778013	0.505117	FALSE	NA	H23
ASB18	5	-0.0501386	0.997891	FALSE	5	0.296758	0.0611643	FALSE	NA	H23
ASB2	5	0.288484	0.0769421	FALSE	5	0.113391	0.556497	FALSE	NA	H23
ASB3	5	-0.0591515	0.809875	FALSE	5	-0.255281	0.164211	FALSE	NA	H23
ASB4	5	0.0152421	0.500202	FALSE	5	0.261702	0.0842923	FALSE	NA	H23
ASB5	5	-0.536319	0.163532	FALSE	5	0.0620965	0.690045	FALSE	NA	H23
ASB6	5	0.291507	0.331907	FALSE	5	-0.0586779	0.621713	FALSE	NA	H23
ASB7	5	0.258059	0.0552678	FALSE	5	0.149942	0.396657	FALSE	NA	H23
ASB8	5	-0.0367232	0.749043	FALSE	5	0.0275716	0.505117	FALSE	NA	H23
ASB9	5	-0.0159008	0.913681	FALSE	5	0.0197265	0.690045	FALSE	NA	H23
ASCC1	5	-0.0214223	0.757133	FALSE	5	0.102946	0.910932	FALSE	NA	H456
ASCC2	5	-0.043687	0.639817	FALSE	5	-0.412801	0.351636	FALSE	NA	H23
ASCC3	5	-0.0730762	0.534366	FALSE	5	0.363924	0.0438417	FALSE	NA	H23
ASCL1	5	-0.0557288	0.502509	FALSE	5	0.136081	0.236387	FALSE	NA	H456
ASCL2	5	-0.14238	0.201674	FALSE	5	-0.0510006	0.49808	FALSE	NA	H456
ASCL3	5	-0.557353	0.131172	FALSE	5	-0.219173	0.447357	FALSE	NA	H456
ASCL4	5	-0.390478	0.0622271	FALSE	5	0.330814	0.0629606	FALSE	NA	H456
ASCL5	5	0.269177	0.0482794	FALSE	5	0.149928	0.60067	FALSE	NA	H456
ASF1A	5	0.181175	0.231628	FALSE	5	0.386782	0.0649985	FALSE	NA	H23
ASF1B	5	-0.254353	0.102685	FALSE	5	0.145497	0.384529	FALSE	NA	H456
ASGR1	5	-0.0387132	0.809875	FALSE	5	0.180854	0.194831	FALSE	NA	H23
ASGR2	5	-0.215516	0.096921	FALSE	5	-0.213158	0.338633	FALSE	NA	H17
ASH1L	5	0.161232	0.35354	FALSE	5	0.139891	0.778929	FALSE	NA	H456
ASH2L	5	0.298407	0.604839	FALSE	5	-0.0559204	0.949512	FALSE	NA	H456
ASIC1	5	0.120579	0.225214	FALSE	5	0.212745	0.0731443	FALSE	NA	H456
ASIC2	5	0.038058	0.761634	FALSE	5	-0.111476	0.995456	FALSE	NA	H17
ASIC3	4	-0.24928	0.802703	FALSE	4	0.108603	0.386908	FALSE	NA	H17
ASIC4	5	0.296134	0.0496571	FALSE	5	-0.00146398	0.841991	FALSE	NA	H17
ASIC5	5	-0.105901	0.306643	FALSE	5	-0.173102	0.939433	FALSE	NA	H456
ASIP	5	0.0753259	0.716231	FALSE	5	-0.214828	0.365143	FALSE	NA	H17
ASL	5	-0.178657	0.289457	FALSE	5	0.0992429	0.414979	FALSE	NA	H23
ASMT	5	-0.201511	0.231628	FALSE	5	0.0254474	0.746626	FALSE	NA	H23
ASMTL	5	-0.104513	0.376222	FALSE	5	-0.317075	0.10278	FALSE	NA	H456
ASNA1	5	0.0445275	0.580043	FALSE	5	-0.559699	0.0443715	FALSE	NA	H17
ASNS	5	0.632827	0.000592025	TRUE	5	0.0402022	0.825598	FALSE	NA	H23
ASNSD1	5	-0.0553205	0.815651	FALSE	5	0.00424828	0.555526	FALSE	NA	H17
ASPA	5	-0.00301056	0.926523	FALSE	5	0.138972	0.855378	FALSE	NA	H17
ASPDH	5	-0.0976851	0.86267	FALSE	5	0.200299	0.303919	FALSE	NA	H17
ASPG	4	0.0815556	0.802703	FALSE	5	0.0478743	0.330078	FALSE	NA	H17
ASPH	5	0.226842	0.845906	FALSE	5	0.291195	0.173416	FALSE	NA	H23
ASPHD1	5	0.0305176	0.84696	FALSE	5	0.00223805	0.953646	FALSE	NA	H23
ASPHD2	5	0.0518223	0.542319	FALSE	5	-0.367596	0.0376196	FALSE	NA	H456
ASPM	5	0.669992	0.12872	FALSE	5	0.49343	0.0219416	FALSE	NA	H23
ASPN	5	-0.0747889	0.898266	FALSE	5	-0.397552	0.0974317	FALSE	NA	H17
ASPRV1	5	-0.138931	0.666511	FALSE	5	0.0666027	0.542072	FALSE	NA	H23
ASPSCR1	5	-0.186087	0.165203	FALSE	5	-0.0389988	0.867939	FALSE	NA	H23
ASRGL1	5	-0.0584192	0.609851	FALSE	5	0.284942	0.302582	FALSE	NA	H17
ASS1	5	0.0901897	0.6804	FALSE	5	0.253122	0.236138	FALSE	NA	H17
ASTE1	5	0.279511	0.29817	FALSE	5	0.00137281	0.791127	FALSE	NA	H17
ASTL	5	0.0873747	0.367301	FALSE	5	0.00168479	0.800427	FALSE	NA	H23
ASTN1	5	0.0573739	0.342202	FALSE	5	0.104435	0.438572	FALSE	NA	H23
ASTN2	5	0.249789	0.121921	FALSE	5	0.0889856	0.669253	FALSE	NA	H17
ASUN	4	-0.0740315	0.935114	FALSE	4	-0.0209139	0.782805	FALSE	NA	H17
ASXL1	5	-0.402692	0.0256085	FALSE	5	0.22104	0.194273	FALSE	NA	H456
ASXL2	5	-0.165234	0.720165	FALSE	5	0.241018	0.204622	FALSE	NA	H456
ASXL3	3	0.0419103	0.961157	FALSE	3	-0.146608	0.312872	FALSE	NA	H17
ASZ1	5	-0.241247	0.506948	FALSE	5	0.0341131	0.650644	FALSE	NA	H23
ATAD1	5	0.120586	0.604839	FALSE	5	0.155288	0.335824	FALSE	NA	H456
ATAD2	5	-0.132119	0.78945	FALSE	5	-0.0536349	0.798338	FALSE	NA	H23
ATAD2B	5	0.238878	0.596835	FALSE	5	0.155983	0.471217	FALSE	NA	H17
ATAD3A	5	0.377513	0.0387571	FALSE	5	-0.336663	0.225702	FALSE	NA	H456
ATAD3B	5	0.00870587	0.665943	FALSE	5	-0.0221192	0.867574	FALSE	NA	H456
ATAD3C	5	-0.114578	0.260335	FALSE	5	-0.865345	0.0891024	FALSE	NA	H17
ATAD5	4	0.606824	0.0581015	FALSE	4	0.431907	0.0172099	FALSE	NA	H17
ATAT1	5	-0.0977007	0.420984	FALSE	5	0.024926	0.769273	FALSE	NA	H17
ATCAY	5	0.135197	0.266372	FALSE	5	0.0413749	0.946152	FALSE	NA	H456
ATE1	5	0.0729046	0.476969	FALSE	5	0.0291125	0.765125	FALSE	NA	H23
ATF1	5	0.333253	0.0459937	FALSE	5	0.244662	0.0977197	FALSE	NA	H23
ATF2	5	0.0348466	0.729088	FALSE	5	-0.109629	0.802517	FALSE	NA	H23
ATF3	5	0.331284	0.0155594	FALSE	5	0.0462205	0.815087	FALSE	NA	H23
ATF4	5	0.264137	0.0126628	FALSE	5	-0.257294	0.131732	FALSE	NA	H23
ATF5	5	1.1586	0.00017206	TRUE	5	-0.241848	0.351636	FALSE	NA	H23
ATF6	5	0.361145	0.00573105	FALSE	5	-0.00310677	0.887124	FALSE	NA	H23
ATF6B	5	-0.079548	0.90111	FALSE	5	0.130545	0.422759	FALSE	NA	H23
ATF7	5	-0.022665	0.964151	FALSE	5	-0.278132	0.149948	FALSE	NA	H23
ATF7IP	5	-0.565784	0.0024109	TRUE	5	0.415296	0.0214147	FALSE	NA	H456
ATF7IP2	5	0.014312	0.579444	FALSE	5	-0.151717	0.645431	FALSE	NA	H456
ATG10	5	0.29768	0.265254	FALSE	5	-0.266894	0.261275	FALSE	NA	H23
ATG12	5	0.179253	0.231628	FALSE	5	0.242135	0.0424461	FALSE	NA	H23
ATG13	5	0.0180572	0.628515	FALSE	5	0.181877	0.181231	FALSE	NA	H23
ATG14	5	-0.067383	0.339427	FALSE	5	-0.226554	0.105047	FALSE	NA	H23
ATG16L1	5	0.0947663	0.187081	FALSE	5	0.160239	0.802517	FALSE	NA	H23
ATG16L2	5	0.0279828	0.748299	FALSE	5	0.131011	0.266718	FALSE	NA	H17
ATG2A	5	-0.159054	0.745038	FALSE	5	-0.130713	0.551066	FALSE	NA	H23
ATG2B	5	0.0105044	0.712489	FALSE	5	0.0865529	0.663042	FALSE	NA	H17
ATG3	5	-0.0888844	0.897634	FALSE	5	-0.000942919	0.827704	FALSE	NA	H23
ATG4A	5	-0.309299	0.170263	FALSE	5	0.205173	0.464566	FALSE	NA	H23
ATG4B	5	-0.0821838	0.222921	FALSE	5	-0.301088	0.147666	FALSE	NA	H23
ATG4C	5	-0.202122	0.165136	FALSE	5	0.130821	0.876457	FALSE	NA	H23
ATG4D	5	-0.132402	0.490172	FALSE	5	-0.00190598	0.957953	FALSE	NA	H23
ATG5	5	0.341083	0.0478129	FALSE	5	0.418279	0.0377291	FALSE	NA	H23
ATG7	5	0.174216	0.1737	FALSE	5	-0.0386958	0.534931	FALSE	NA	H23
ATG9A	5	-0.187942	0.254502	FALSE	5	-0.0720004	0.479557	FALSE	NA	H23
ATG9B	5	0.112545	0.701458	FALSE	5	-0.0271288	0.804608	FALSE	NA	H23
ATHL1	5	0.230957	0.108539	FALSE	5	-0.182118	0.399676	FALSE	NA	H23
ATIC	5	0.08691	0.820275	FALSE	5	-0.144106	0.362932	FALSE	NA	H23
ATL1	5	0.187796	0.299283	FALSE	5	0.0770772	0.586067	FALSE	NA	H456
ATL2	5	-0.111714	0.530212	FALSE	5	-0.153728	0.302025	FALSE	NA	H456
ATL3	5	0.305653	0.534405	FALSE	5	-0.307244	0.367226	FALSE	NA	H23
ATM	5	0.138358	0.6804	FALSE	5	0.279627	0.0420174	FALSE	NA	H17
ATMIN	5	-0.145882	0.347222	FALSE	5	0.0411717	0.726064	FALSE	NA	H456
ATN1	5	-0.555179	0.0323352	FALSE	5	-0.56875	0.224895	FALSE	NA	H456
ATOH1	5	0.00146845	0.914658	FALSE	5	0.442886	0.0508981	FALSE	NA	H456
ATOH7	5	-0.14774	0.647585	FALSE	5	0.635764	0.174272	FALSE	NA	H23
ATOH8	5	0.214784	0.0411255	FALSE	5	0.0171991	0.962964	FALSE	NA	H456
ATOX1	5	-0.413622	0.00790858	FALSE	5	0.100797	0.421925	FALSE	NA	H17
ATP10A	5	0.544135	0.00131395	FALSE	5	0.0126131	0.263295	FALSE	NA	H456
ATP10B	5	-0.0164188	0.805779	FALSE	5	-0.0727604	0.996764	FALSE	NA	H23
ATP10D	5	-0.217214	0.18491	FALSE	5	0.0241505	0.932718	FALSE	NA	H456
ATP11A	5	0.231523	0.262913	FALSE	5	-0.0662327	0.648698	FALSE	NA	H23
ATP11B	5	0.0132369	0.726917	FALSE	5	0.0958337	0.529369	FALSE	NA	H456
ATP11C	5	-0.114611	0.401946	FALSE	5	-0.224998	0.16878	FALSE	NA	H456
ATP12A	5	0.0439674	0.893923	FALSE	5	0.0973366	0.564478	FALSE	NA	H456
ATP13A1	5	0.344316	0.206996	FALSE	5	-0.182722	0.18035	FALSE	NA	H23
ATP13A2	5	-0.115795	0.784827	FALSE	5	0.0386374	0.994948	FALSE	NA	H456
ATP13A3	5	-0.166785	0.958488	FALSE	5	-0.08938	0.60361	FALSE	NA	H456
ATP13A4	5	-0.115671	0.675161	FALSE	5	-0.0653818	0.783791	FALSE	NA	H456
ATP13A5	5	0.331305	0.132359	FALSE	5	-0.245477	0.553122	FALSE	NA	H456
ATP1A1	5	0.388247	0.00947374	FALSE	5	-0.0300112	0.347329	FALSE	NA	H17
ATP1A2	5	-0.030235	0.502509	FALSE	5	0.0661458	0.648464	FALSE	NA	H456
ATP1A3	5	-0.0414598	0.226962	FALSE	5	0.144011	0.28983	FALSE	NA	H23
ATP1A4	5	-0.167924	0.164356	FALSE	5	-0.0899911	0.429891	FALSE	NA	H456
ATP1B1	5	-0.15306	0.929165	FALSE	5	-0.0698732	0.392658	FALSE	NA	H456
ATP1B2	5	-0.661313	0.023016	FALSE	4	-0.30109	0.134059	FALSE	NA	H456
ATP1B3	5	0.0247399	0.775082	FALSE	5	0.299621	0.288395	FALSE	NA	H456
ATP1B4	5	-0.260492	0.6294	FALSE	5	-0.189435	0.55595	FALSE	NA	H456
ATP2A1	5	-0.1363	0.56748	FALSE	5	-0.592441	0.112685	FALSE	NA	H17
ATP2A2	5	-0.192755	0.176699	FALSE	5	-0.107028	0.876457	FALSE	NA	H23
ATP2A3	5	-0.277142	0.0504028	FALSE	5	-0.113156	0.415241	FALSE	NA	H456
ATP2B1	4	0.108628	0.353245	FALSE	4	0.11702	0.303774	FALSE	NA	H456
ATP2B2	5	0.103933	0.384402	FALSE	5	-0.126305	0.464566	FALSE	NA	H23
ATP2B3	5	-0.351494	0.237291	FALSE	5	0.133665	0.346072	FALSE	NA	H23
ATP2B4	4	-0.169587	0.108692	FALSE	4	-0.108499	0.352787	FALSE	NA	H456
ATP2C1	5	0.52111	0.00964454	FALSE	5	-0.0219665	0.997728	FALSE	NA	H17
ATP2C2	5	-0.103981	0.670527	FALSE	5	-0.0960235	0.266007	FALSE	NA	H456
ATP4A	5	-0.349909	0.0424736	FALSE	5	0.355013	0.0137638	FALSE	NA	H17
ATP4B	5	-0.210498	0.186594	FALSE	4	0.0212366	0.467765	FALSE	NA	H456
ATP5A1	5	-0.303183	0.0349641	FALSE	5	-1.00903	0.0146634	FALSE	NA	H17
ATP5B	5	0.602777	0.0127761	TRUE	5	0.260732	0.0524564	FALSE	NA	H17
ATP5C1	5	0.54157	0.00930566	TRUE	5	0.23575	0.251103	FALSE	NA	H17
ATP5D	5	0.661497	0.0802739	FALSE	5	0.1334	0.184787	FALSE	NA	H23
ATP5E	5	0.0830315	0.600572	FALSE	5	0.28074	0.194273	FALSE	NA	H456
ATP5F1	5	0.372229	0.0231448	FALSE	5	0.155696	0.440172	FALSE	NA	H23
ATP5G1	5	0.0236482	0.84696	FALSE	5	-0.105327	0.208186	FALSE	NA	H23
ATP5G2	5	-0.282575	0.447988	FALSE	5	-0.142842	0.479557	FALSE	NA	H23
ATP5G3	5	0.479886	0.00528347	TRUE	5	0.148583	0.531378	FALSE	NA	H23
ATP5H	5	0.582434	0.0144641	TRUE	5	0.182937	0.156957	FALSE	NA	H23
ATP5I	5	0.456868	0.00149723	TRUE	5	0.283425	0.0537205	FALSE	NA	H23
ATP5J	5	0.112343	0.384402	FALSE	5	-0.102429	0.767189	FALSE	NA	H23
ATP5J2	5	0.501602	0.00712999	TRUE	5	0.171087	0.462917	FALSE	NA	H23
ATP5J2-PTCD1	5	0.641656	0.00487389	FALSE	5	-0.355197	0.187322	FALSE	NA	H17
ATP5L	5	0.00582168	0.544891	FALSE	5	0.373985	0.0384828	FALSE	NA	H23
ATP5L2	5	0.775598	0.18491	FALSE	5	-0.0458831	0.444837	FALSE	NA	H456
ATP5O	5	0.442738	0.0409864	FALSE	5	0.225835	0.173416	FALSE	NA	H23
ATP5S	4	0.0929578	0.678122	FALSE	4	0.171689	0.210313	FALSE	NA	H456
ATP5SL	5	-0.0384413	0.706464	FALSE	5	0.0510098	0.872559	FALSE	NA	H456
ATP6AP1	5	1.89915	0.000142121	TRUE	5	0.532611	0.109769	FALSE	NA	H23
ATP6AP1L	5	-0.115103	0.639817	FALSE	5	-0.0152317	0.761002	FALSE	NA	H23
ATP6AP2	5	0.328323	0.105414	FALSE	5	-0.459057	0.0402146	FALSE	NA	H456
ATP6V0A1	5	0.945007	0.00678667	TRUE	5	-0.00348707	0.696031	FALSE	NA	H23
ATP6V0A2	5	-0.0140249	0.745038	FALSE	5	0.188259	0.271746	FALSE	NA	H23
ATP6V0A4	5	0.173482	0.223196	FALSE	5	0.121783	0.481239	FALSE	NA	H23
ATP6V0B	5	-0.133448	0.717201	FALSE	5	0.0451261	0.932129	FALSE	NA	H23
ATP6V0C	5	1.96244	0.0169697	TRUE	5	0.000979919	0.698031	FALSE	NA	H23
ATP6V0D1	5	0.15136	0.178399	FALSE	5	0.193239	0.123621	FALSE	NA	H23
ATP6V0D2	5	0.0541359	0.678084	FALSE	5	-0.186285	0.339196	FALSE	NA	H23
ATP6V0E1	5	-0.0810762	0.805779	FALSE	5	0.060544	0.848831	FALSE	NA	H23
ATP6V0E2	5	-0.120423	0.838687	FALSE	5	-0.251187	0.184787	FALSE	NA	H23
ATP6V1A	5	3.663	0.000156176	TRUE	5	-0.205431	0.864326	FALSE	NA	H17
ATP6V1B1	5	0.20449	0.44483	FALSE	5	0.216946	0.117164	FALSE	NA	H23
ATP6V1B2	5	3.01391	0.000131265	TRUE	4	0.0726932	0.602329	FALSE	NA	H17
ATP6V1C1	5	1.91182	0.000134579	TRUE	5	0.338139	0.00456204	FALSE	NA	H17
ATP6V1C2	5	0.0449781	0.997891	FALSE	5	-0.143283	0.696031	FALSE	NA	H23
ATP6V1D	5	0.406545	0.157023	FALSE	5	-0.040961	0.796251	FALSE	NA	H23
ATP6V1E1	5	0.649002	0.0448136	FALSE	5	0.283807	0.225281	FALSE	NA	H23
ATP6V1E2	5	0.0342855	0.749043	FALSE	5	0.0328558	0.919242	FALSE	NA	H23
ATP6V1F	5	0.297236	0.133863	FALSE	5	0.0162339	0.895673	FALSE	NA	H23
ATP6V1G1	5	0.903127	0.0630854	TRUE	5	-0.128416	0.419637	FALSE	NA	H23
ATP6V1G2	5	0.0609177	0.589723	FALSE	5	0.00172525	0.763063	FALSE	NA	H23
ATP6V1G3	5	-0.481885	0.0303754	FALSE	5	-0.0634661	0.895673	FALSE	NA	H23
ATP6V1H	5	0.788171	0.000295309	TRUE	5	0.478685	0.00764883	FALSE	NA	H23
ATP7A	5	-0.230208	0.140858	FALSE	5	-0.136955	0.496518	FALSE	NA	H23
ATP7B	5	-0.00709143	0.851838	FALSE	5	0.221359	0.189958	FALSE	NA	H456
ATP8A1	5	0.510979	0.0669347	FALSE	5	0.0283832	0.799916	FALSE	NA	H17
ATP8A2	5	0.155598	0.679369	FALSE	5	0.243035	0.543865	FALSE	NA	H23
ATP8B1	5	0.187783	0.163575	FALSE	5	0.274323	0.300052	FALSE	NA	H456
ATP8B2	5	0.641309	0.000732187	TRUE	5	0.175792	0.122861	FALSE	NA	H456
ATP8B3	5	0.0968599	0.218013	FALSE	5	-0.203167	0.875886	FALSE	NA	H456
ATP8B4	5	-0.0356215	0.954428	FALSE	4	0.317219	0.0133786	FALSE	NA	H456
ATP9A	5	-0.0546101	0.898946	FALSE	5	0.295861	0.527988	FALSE	NA	H456
ATP9B	5	0.249739	0.123233	FALSE	5	0.0944402	0.531378	FALSE	NA	H23
ATPAF1	5	0.204735	0.159904	FALSE	5	0.0616413	0.88421	FALSE	NA	H456
ATPAF2	5	0.289932	0.133863	FALSE	5	0.268194	0.130352	FALSE	NA	H23
ATPIF1	5	-0.0815768	0.514287	FALSE	5	0.0221789	0.80822	FALSE	NA	H456
ATR	5	1.05626	0.000300301	TRUE	5	0.00436948	0.764924	FALSE	NA	H17
ATRAID	5	-0.164635	0.884652	FALSE	5	-0.0623163	0.296034	FALSE	NA	H23
ATRIP	5	0.450338	0.173435	FALSE	5	0.366816	0.128325	FALSE	NA	H17
ATRN	5	0.128966	0.240122	FALSE	4	0.00401389	0.759759	FALSE	NA	H456
ATRNL1	5	0.178442	0.296999	FALSE	5	0.287397	0.446604	FALSE	NA	H23
ATRX	5	0.0480141	0.567265	FALSE	5	0.0375966	0.957953	FALSE	NA	H23
ATXN1	5	0.290815	0.0572475	FALSE	5	-0.0193882	0.144136	FALSE	NA	H456
ATXN10	5	0.0256511	0.971614	FALSE	5	0.0560677	0.627455	FALSE	NA	H23
ATXN1L	4	0.298855	0.0380237	FALSE	4	-0.145504	0.633762	FALSE	NA	H17
ATXN2	5	0.235313	0.156295	FALSE	5	0.101538	0.537693	FALSE	NA	H456
ATXN2L	5	0.474029	0.00960787	FALSE	5	0.187663	0.494305	FALSE	NA	H17
ATXN3	5	-0.203159	0.157023	FALSE	5	0.236949	0.0677986	FALSE	NA	H23
ATXN3L	5	-0.0374116	0.838687	FALSE	5	-0.644437	0.159347	FALSE	NA	H23
ATXN7	5	-0.176151	0.0328331	FALSE	5	0.216819	0.255274	FALSE	NA	H456
ATXN7L1	4	-0.0678293	0.798364	FALSE	4	-0.206645	0.986016	FALSE	NA	H17
ATXN7L2	5	-0.128017	0.447499	FALSE	5	0.069597	0.354683	FALSE	NA	H17
ATXN7L3	5	0.0884281	0.854795	FALSE	5	-0.02663	0.464235	FALSE	NA	H17
ATXN7L3B	5	0.174067	0.324519	FALSE	5	-0.00474182	0.721857	FALSE	NA	H17
AUH	5	0.128468	0.617721	FALSE	5	-0.117209	0.337948	FALSE	NA	H456
AUNIP	5	0.116031	0.474938	FALSE	5	0.111086	0.48803	FALSE	NA	H17
AUP1	5	0.14312	0.399018	FALSE	5	-0.203749	0.183002	FALSE	NA	H23
AURKA	5	0.457266	0.00930566	FALSE	5	0.271072	0.423572	FALSE	NA	H17
AURKAIP1	5	-0.0932088	0.343743	FALSE	5	-0.0622919	0.793321	FALSE	NA	H17
AURKB	5	0.987633	0.000190076	TRUE	5	0.193007	0.485354	FALSE	NA	H17
AURKC	5	-0.0781581	0.225833	FALSE	5	0.0807605	0.386633	FALSE	NA	H17
AUTS2	5	0.110829	0.60381	FALSE	5	0.104422	0.542236	FALSE	NA	H17
AVEN	5	0.158833	0.807529	FALSE	5	0.087652	0.457989	FALSE	NA	H23
AVIL	5	0.178475	0.0295659	FALSE	5	-0.00683394	0.97304	FALSE	NA	H23
AVL9	5	0.0975924	0.576951	FALSE	5	-0.339566	0.0615391	FALSE	NA	H23
AVP	5	-0.0806454	0.66267	FALSE	5	-0.124521	0.593356	FALSE	NA	H23
AVPI1	5	0.354965	0.195418	FALSE	5	0.163902	0.438572	FALSE	NA	H23
AVPR1A	5	0.0797146	0.506699	FALSE	4	0.127056	0.214499	FALSE	NA	H17
AVPR1B	5	-0.125311	0.427722	FALSE	5	-0.563379	0.152013	FALSE	NA	H17
AVPR2	5	-0.222724	0.128873	FALSE	5	-0.127651	0.435212	FALSE	NA	H17
AWAT1	5	-0.0495769	0.490172	FALSE	5	-0.0059543	0.66433	FALSE	NA	H23
AWAT2	5	-0.0414661	0.342555	FALSE	5	-0.130254	0.429044	FALSE	NA	H23
AXDND1	5	-0.190537	0.271101	FALSE	5	-0.381563	0.754083	FALSE	NA	H17
AXIN1	5	-0.354126	0.208973	FALSE	5	0.314395	0.734374	FALSE	NA	H23
AXIN2	5	0.0560513	0.492052	FALSE	5	-0.416369	0.0842923	FALSE	NA	H23
AXL	5	0.203073	0.442188	FALSE	5	0.0742152	0.423572	FALSE	NA	H17
AZGP1	5	-0.0948941	0.369392	FALSE	5	0.097587	0.163745	FALSE	NA	H17
AZI1	5	-0.0896526	0.624157	FALSE	5	0.0501202	0.543865	FALSE	NA	H23
AZI2	5	0.417751	0.233628	FALSE	5	-0.00220645	0.691515	FALSE	NA	H456
AZIN1	5	0.178452	0.249869	FALSE	5	-0.44834	0.0292567	FALSE	NA	H17
AZU1	5	0.148807	0.123233	FALSE	5	0.0325045	0.796251	FALSE	NA	H23
B2M	5	-0.0446114	0.584259	FALSE	5	0.363192	0.0567547	FALSE	NA	H17
B3GALNT1	5	-0.0426805	0.974673	FALSE	5	0.229468	0.0731443	FALSE	NA	H456
B3GALNT2	5	0.0438886	0.613581	FALSE	5	0.115936	0.806701	FALSE	NA	H23
B3GALT1	5	0.115861	0.468046	FALSE	5	-0.131142	0.530752	FALSE	NA	H456
B3GALT2	5	-0.18719	0.195208	FALSE	5	-0.116705	0.18085	FALSE	NA	H456
B3GALT4	5	-0.0506258	0.574705	FALSE	5	0.0706815	0.615995	FALSE	NA	H23
B3GALT5	5	-0.289257	0.258937	FALSE	5	-0.448628	0.117798	FALSE	NA	H23
B3GALT6	5	-0.0308677	0.985235	FALSE	5	-0.382292	0.0247415	FALSE	NA	H23
B3GALTL	5	-0.122711	0.951512	FALSE	5	-0.116971	0.494808	FALSE	NA	H23
B3GAT1	5	0.0206748	0.901968	FALSE	5	0.261432	0.195764	FALSE	NA	H23
B3GAT2	5	-0.016709	0.271992	FALSE	5	-0.12013	0.341149	FALSE	NA	H456
B3GAT3	5	-0.0683339	0.244696	FALSE	5	0.301589	0.168348	FALSE	NA	H23
B3GNT1	5	0.147394	0.308741	FALSE	5	0.0363048	0.966573	FALSE	NA	H23
B3GNT2	5	-0.662983	0.000295412	TRUE	5	-0.677475	0.0182902	FALSE	NA	H456
B3GNT3	5	0.416693	0.0729897	FALSE	5	0.121123	0.85307	FALSE	NA	H23
B3GNT4	5	-0.215028	0.0415267	FALSE	5	0.162177	0.99158	FALSE	NA	H456
B3GNT5	5	-0.282875	0.1531	FALSE	5	0.139353	0.576665	FALSE	NA	H456
B3GNT6	5	-0.296003	0.0287383	FALSE	5	-0.400591	0.165032	FALSE	NA	H23
B3GNT7	5	0.378485	0.0999525	FALSE	5	0.235716	0.161765	FALSE	NA	H23
B3GNT8	5	-0.036186	0.989453	FALSE	5	0.0390926	0.696031	FALSE	NA	H23
B3GNT9	5	0.0483281	0.426155	FALSE	5	0.114473	0.783758	FALSE	NA	H23
B3GNTL1	5	0.366401	0.0251358	FALSE	5	-0.41706	0.0649984	FALSE	NA	H23
B4GALNT1	5	-0.273428	0.0287839	FALSE	5	-0.0694316	0.910662	FALSE	NA	H23
B4GALNT2	5	-0.0886267	0.658839	FALSE	5	-0.00854231	0.962263	FALSE	NA	H23
B4GALNT3	5	0.136812	0.713254	FALSE	5	-0.0391143	0.844596	FALSE	NA	H23
B4GALNT4	5	0.171035	0.119422	FALSE	5	-0.0389987	0.567437	FALSE	NA	H23
B4GALT1	5	0.0708036	0.800988	FALSE	5	0.383497	0.00549257	FALSE	NA	H17
B4GALT2	5	-0.180192	0.356422	FALSE	5	0.144268	0.74329	FALSE	NA	H17
B4GALT3	5	-0.243983	0.0309311	FALSE	5	0.0530507	0.663042	FALSE	NA	H17
B4GALT4	5	-0.417423	0.11694	FALSE	5	-0.326474	0.170748	FALSE	NA	H17
B4GALT5	5	-0.415888	0.00799242	FALSE	5	0.314037	0.357256	FALSE	NA	H23
B4GALT6	5	-0.141503	0.227384	FALSE	5	0.0824893	0.656495	FALSE	NA	H23
B4GALT7	5	-0.319776	0.442306	FALSE	5	-0.137465	0.412828	FALSE	NA	H456
B9D1	5	0.00894647	0.926098	FALSE	5	-0.0504412	0.66718	FALSE	NA	H17
B9D2	5	0.117953	0.344606	FALSE	5	0.00383865	0.909307	FALSE	NA	H17
BAALC	5	0.129978	0.827903	FALSE	5	0.0611656	0.936075	FALSE	NA	H456
BAAT	5	-0.240032	0.320408	FALSE	5	-0.327325	0.0286232	FALSE	NA	H23
BABAM1	5	-0.141075	0.484286	FALSE	5	0.182855	0.100343	FALSE	NA	H17
BACE1	5	-0.104147	0.225833	FALSE	5	0.278368	0.385073	FALSE	NA	H17
BACE2	5	-0.134365	0.393132	FALSE	5	0.182487	0.251086	FALSE	NA	H23
BACH1	5	-0.90347	0.000172028	TRUE	5	-0.147875	0.213031	FALSE	NA	H456
BACH2	5	-0.315094	0.00580251	FALSE	5	-0.0931189	0.389161	FALSE	NA	H456
BAD	5	0.281663	0.344991	FALSE	5	-0.417175	0.0575195	FALSE	NA	H23
BAG1	5	0.145844	0.936297	FALSE	5	-0.0130342	0.505161	FALSE	NA	H17
BAG2	5	0.132543	0.407946	FALSE	5	0.167752	0.462917	FALSE	NA	H23
BAG3	5	0.00401112	0.884387	FALSE	5	0.218007	0.106799	FALSE	NA	H23
BAG4	5	-0.193728	0.284284	FALSE	5	-0.158938	0.368665	FALSE	NA	H23
BAG5	5	0.105505	0.370118	FALSE	5	0.0778429	0.642875	FALSE	NA	H23
BAG6	5	0.498996	0.0519917	FALSE	5	0.191739	0.304868	FALSE	NA	H23
BAGE	5	0.0938404	0.516515	FALSE	5	-0.0654116	0.787916	FALSE	NA	H23
BAGE3	5	0.125884	0.426795	FALSE	5	0.111886	0.480026	FALSE	NA	H17
BAGE4	5	0.125884	0.426795	FALSE	5	0.111886	0.480026	FALSE	NA	H17
BAGE5	5	0.125884	0.426795	FALSE	5	0.111886	0.480026	FALSE	NA	H17
BAHCC1	5	0.128263	0.424206	FALSE	5	0.0932357	0.409225	FALSE	NA	H456
BAHD1	5	0.485437	0.00673018	TRUE	5	0.0466272	0.31648	FALSE	NA	H23
BAI1	5	-0.243344	0.153838	FALSE	5	-0.338465	0.198581	FALSE	NA	H23
BAI2	4	-0.237049	0.974463	FALSE	3	0.0613246	0.90444	FALSE	NA	H456
BAI3	5	-0.0317763	0.871702	FALSE	5	-0.124114	0.812988	FALSE	NA	H23
BAIAP2	5	-0.0829692	0.958015	FALSE	5	0.280995	0.0723391	FALSE	NA	H17
BAIAP2L1	5	0.195234	0.975477	FALSE	5	0.125955	0.572843	FALSE	NA	H17
BAIAP2L2	5	0.219002	0.46263	FALSE	5	0.291869	0.229448	FALSE	NA	H17
BAIAP3	5	0.357588	0.0675598	FALSE	4	0.106363	0.573309	FALSE	NA	H456
BAK1	5	0.0421627	0.61643	FALSE	5	-0.289239	0.192976	FALSE	NA	H23
BAMBI	5	-0.497897	0.0559738	FALSE	4	0.19329	0.334736	FALSE	NA	H456
BANF1	5	0.115809	0.33788	FALSE	5	-0.267109	0.0695014	FALSE	NA	H456
BANF2	5	-0.085568	0.197383	FALSE	5	0.123534	0.132354	FALSE	NA	H456
BANK1	5	0.00425977	0.657244	FALSE	5	-0.158286	0.467719	FALSE	NA	H17
BANP	5	0.0520651	0.578443	FALSE	5	0.336796	0.0473499	FALSE	NA	H23
BAP1	5	-0.191893	0.968366	FALSE	5	-0.0738511	0.672202	FALSE	NA	H23
BARD1	5	-0.0686831	0.570979	FALSE	5	-0.0310464	0.964417	FALSE	NA	H23
BARHL1	5	-0.0581668	0.683841	FALSE	5	0.00452406	0.912605	FALSE	NA	H456
BARHL2	5	0.167283	0.18491	FALSE	5	0.191807	0.453691	FALSE	NA	H456
BARX1	5	0.154433	0.319685	FALSE	5	-0.0773102	0.974744	FALSE	NA	H456
BARX2	5	0.0499148	0.794665	FALSE	5	0.244787	0.170749	FALSE	NA	H456
BASP1	5	-0.223765	0.0290279	FALSE	5	-0.32322	0.159818	FALSE	NA	H456
BATF	5	0.0647202	0.900099	FALSE	5	0.094209	0.411625	FALSE	NA	H456
BATF2	5	-0.0857004	0.583642	FALSE	5	0.16908	0.148831	FALSE	NA	H456
BATF3	5	0.124294	0.165136	FALSE	5	0.181577	0.491397	FALSE	NA	H23
BAX	5	0.207288	0.130103	FALSE	5	0.275306	0.119073	FALSE	NA	H23
BAZ1A	5	0.184915	0.120682	FALSE	5	0.267419	0.0988197	FALSE	NA	H23
BAZ1B	5	-0.195291	0.187081	FALSE	5	-0.128877	0.245546	FALSE	NA	H23
BAZ2A	5	0.184702	0.103982	FALSE	5	0.21614	0.211484	FALSE	NA	H456
BAZ2B	5	-0.363429	0.248368	FALSE	5	-0.204014	0.0857862	FALSE	NA	H456
BBC3	5	0.299994	0.0687183	FALSE	5	0.272869	0.18035	FALSE	NA	H23
BBIP1	5	-0.22323	0.0691398	FALSE	5	0.541499	0.00864723	FALSE	NA	H17
BBOX1	5	-0.364392	0.468165	FALSE	4	0.0526476	0.464542	FALSE	NA	H17
BBS1	5	0.0610996	0.733957	FALSE	5	-0.202651	0.0569371	FALSE	NA	H456
BBS10	5	-0.174798	0.55903	FALSE	5	-0.209776	0.278885	FALSE	NA	H23
BBS12	5	0.235984	0.00651865	FALSE	5	-0.20786	0.631295	FALSE	NA	H23
BBS2	5	-0.03701	0.750199	FALSE	5	-0.760925	0.459036	FALSE	NA	H17
BBS4	5	0.0744791	0.845906	FALSE	5	-0.211524	0.226317	FALSE	NA	H23
BBS5	5	0.0555068	0.617868	FALSE	5	0.000211101	0.972738	FALSE	NA	H17
BBS7	5	-0.491926	0.0797178	FALSE	5	-0.294693	0.190196	FALSE	NA	H17
BBS9	5	-0.0594216	0.886374	FALSE	5	-0.115772	0.754083	FALSE	NA	H17
BBX	5	-0.181411	0.424206	FALSE	5	0.128213	0.74675	FALSE	NA	H456
BCAM	5	0.206485	0.0974681	FALSE	5	0.133479	0.471693	FALSE	NA	H456
BCAN	5	-0.0205011	0.661498	FALSE	5	-0.108514	0.523857	FALSE	NA	H456
BCAP29	5	-0.253151	0.0648482	FALSE	5	-0.0324399	0.99158	FALSE	NA	H456
BCAP31	5	0.16422	0.101731	FALSE	5	0.11136	0.486303	FALSE	NA	H23
BCAR1	5	0.709383	0.0532985	FALSE	5	0.338024	0.020135	FALSE	NA	H23
BCAR3	5	0.233155	0.313765	FALSE	5	-0.177569	0.751551	FALSE	NA	H456
BCAS1	5	0.0501695	0.679369	FALSE	5	0.280319	0.844596	FALSE	NA	H23
BCAS2	5	0.462392	0.00604268	TRUE	5	0.139294	0.421196	FALSE	NA	H23
BCAS3	5	0.0494049	0.703591	FALSE	5	0.0281172	0.819287	FALSE	NA	H23
BCAS4	4	0.180211	0.287343	FALSE	4	0.254096	0.0735451	FALSE	NA	H17
BCAT1	5	-0.138509	0.370745	FALSE	5	-0.0683192	0.526071	FALSE	NA	H23
BCAT2	5	0.147178	0.334424	FALSE	5	-0.367897	0.0901787	FALSE	NA	H17
BCCIP	5	0.831065	0.651524	FALSE	5	-0.225265	0.367226	FALSE	NA	H23
BCDIN3D	5	0.0924487	0.607311	FALSE	5	-0.130185	0.719725	FALSE	NA	H17
BCHE	4	-0.175726	0.157928	FALSE	4	-0.188916	0.812329	FALSE	NA	H17
BCKDHA	5	0.236517	0.123532	FALSE	5	0.0886716	0.436083	FALSE	NA	H456
BCKDHB	5	-0.0882086	0.847039	FALSE	5	-0.0662043	0.785413	FALSE	NA	H456
BCKDK	5	-0.00341901	0.907009	FALSE	5	-0.0499202	0.972738	FALSE	NA	H17
BCL10	5	0.30907	0.289457	FALSE	5	-0.114159	0.244449	FALSE	NA	H23
BCL11A	5	-0.227919	0.195418	FALSE	5	0.0804382	0.377369	FALSE	NA	H23
BCL11B	5	-0.148365	0.356293	FALSE	5	-0.116691	0.872196	FALSE	NA	H23
BCL2	5	-0.3162	0.109313	FALSE	5	-0.39824	0.182115	FALSE	NA	H23
BCL2A1	5	-0.0279971	0.76961	FALSE	5	-0.319964	0.119714	FALSE	NA	H23
BCL2L1	5	0.205651	0.320408	FALSE	5	0.0926938	0.767189	FALSE	NA	H23
BCL2L10	5	-0.0258127	0.559871	FALSE	5	-0.0853033	0.464566	FALSE	NA	H23
BCL2L11	5	-0.0565781	0.659433	FALSE	5	-0.288703	0.0741337	FALSE	NA	H23
BCL2L12	5	-0.00361122	0.958523	FALSE	5	0.0401178	0.696031	FALSE	NA	H23
BCL2L13	5	0.130981	0.140112	FALSE	5	-0.0375829	0.430623	FALSE	NA	H23
BCL2L14	5	-0.236281	0.212968	FALSE	5	0.20263	0.231547	FALSE	NA	H23
BCL2L15	5	-0.0807942	0.18981	FALSE	5	0.00773996	0.763063	FALSE	NA	H23
BCL2L2	5	-0.0655896	0.757087	FALSE	5	-0.0906434	0.297285	FALSE	NA	H23
BCL2L2-PABPN1	5	0.280684	0.176625	FALSE	4	-0.178937	0.958064	FALSE	NA	H17
BCL3	5	0.00260909	0.928026	FALSE	5	0.216653	0.328379	FALSE	NA	H23
BCL6	5	0.251149	0.152264	FALSE	5	-0.0657359	0.908519	FALSE	NA	H23
BCL6B	5	-0.202383	0.445819	FALSE	5	-0.358929	0.278917	FALSE	NA	H456
BCL7A	5	0.094164	0.667379	FALSE	5	0.27165	0.146159	FALSE	NA	H23
BCL7B	5	-0.266165	0.171975	FALSE	5	-0.0149285	0.962263	FALSE	NA	H23
BCL7C	5	-0.266352	0.415219	FALSE	5	0.269463	0.0629379	FALSE	NA	H17
BCL9	5	-0.0141188	0.932377	FALSE	4	0.000548913	0.989138	FALSE	NA	H23
BCL9L	5	-0.0746695	0.771145	FALSE	5	-0.0714592	0.783791	FALSE	NA	H456
BCLAF1	5	0.357433	0.284501	FALSE	4	-0.0487693	0.883342	FALSE	NA	H23
BCMO1	5	0.211955	0.353446	FALSE	5	0.108416	0.804608	FALSE	NA	H23
BCO2	5	-0.24625	0.0387571	FALSE	5	0.0541423	0.584616	FALSE	NA	H456
BCOR	5	0.0806721	0.679349	FALSE	5	0.278389	0.0272635	FALSE	NA	H456
BCORL1	5	0.075588	0.789945	FALSE	5	0.113634	0.227323	FALSE	NA	H456
BCR	5	-0.0958209	0.166571	FALSE	5	0.031528	0.756247	FALSE	NA	H17
BCS1L	5	0.312833	0.0130449	FALSE	5	0.0209033	0.787916	FALSE	NA	H23
BDH1	5	0.161419	0.0908926	FALSE	5	-0.0271711	0.886771	FALSE	NA	H17
BDH2	5	-0.18674	0.0323352	FALSE	5	-0.101385	0.826256	FALSE	NA	H456
BDKRB1	5	0.0736452	0.500202	FALSE	5	-0.195835	0.228399	FALSE	NA	H23
BDKRB2	5	0.21698	0.703071	FALSE	5	0.18549	0.282988	FALSE	NA	H17
BDNF	5	-0.0450551	0.516515	FALSE	5	0.35834	0.0397674	FALSE	NA	H23
BDP1	5	0.521429	0.761795	FALSE	5	0.0340279	0.550301	FALSE	NA	H456
BEAN1	4	-0.256156	0.142044	FALSE	4	-0.187861	0.232679	FALSE	NA	H17
BECN1	5	0.0518064	0.258937	FALSE	5	-0.0614929	0.418081	FALSE	NA	H23
BEGAIN	5	0.108105	0.250275	FALSE	5	0.274726	0.103927	FALSE	NA	H17
BEND2	5	0.257618	0.199223	FALSE	5	-0.201928	0.32571	FALSE	NA	H23
BEND3	5	-0.186101	0.210955	FALSE	5	-0.123956	0.56127	FALSE	NA	H17
BEND4	5	-0.134566	0.819547	FALSE	5	-0.0170256	0.758413	FALSE	NA	H17
BEND5	4	-0.106511	0.564955	FALSE	4	-0.310212	0.153831	FALSE	NA	H17
BEND6	5	0.341853	0.249869	FALSE	5	-0.0992363	0.548861	FALSE	NA	H17
BEND7	5	-0.230214	0.196684	FALSE	5	0.113966	0.510636	FALSE	NA	H17
BEST1	5	0.115182	0.522654	FALSE	5	0.303974	0.182603	FALSE	NA	H17
BEST2	5	-0.127905	0.347348	FALSE	4	0.100079	0.411889	FALSE	NA	H456
BEST3	5	-0.00381694	0.661296	FALSE	5	-0.451148	0.162977	FALSE	NA	H456
BEST4	5	0.0590238	0.775082	FALSE	5	-0.0277381	0.879214	FALSE	NA	H456
BET1	5	-0.102294	0.584194	FALSE	5	-0.384422	0.143181	FALSE	NA	H23
BET1L	5	0.0787189	0.256712	FALSE	5	0.0308091	0.654542	FALSE	NA	H23
BEX1	5	-0.146973	0.309859	FALSE	5	-0.000982641	0.419637	FALSE	NA	H23
BEX2	5	-0.226907	0.735038	FALSE	5	0.107519	0.824212	FALSE	NA	H17
BEX4	5	0.0723239	0.898266	FALSE	5	-0.0821031	0.902538	FALSE	NA	H17
BEX5	5	0.0366348	0.727495	FALSE	5	0.0267593	0.734692	FALSE	NA	H17
BFAR	5	-0.163483	0.651203	FALSE	5	0.107852	0.763063	FALSE	NA	H23
BFSP1	5	-0.258342	0.399781	FALSE	5	-0.215031	0.194636	FALSE	NA	H456
BFSP2	5	0.0956253	0.316716	FALSE	5	-0.086024	0.574505	FALSE	NA	H456
BGLAP	5	0.0440236	0.744541	FALSE	5	0.142903	0.314761	FALSE	NA	H17
BGN	5	0.204586	0.367301	FALSE	5	0.142955	0.293542	FALSE	NA	H23
BHLHA15	5	0.229142	0.74104	FALSE	5	-0.0568024	0.720164	FALSE	NA	H23
BHLHA9	5	0.0159071	0.266372	FALSE	5	0.0571892	0.491411	FALSE	NA	H456
BHLHB9	5	0.15001	0.370806	FALSE	5	-0.177908	0.736838	FALSE	NA	H17
BHLHE22	5	0.223689	0.350372	FALSE	5	-0.0519854	0.777311	FALSE	NA	H456
BHLHE23	5	0.0920192	0.392961	FALSE	5	-0.000273951	0.543278	FALSE	NA	H456
BHLHE40	5	0.0242953	0.856642	FALSE	5	0.431326	0.0954345	FALSE	NA	H456
BHLHE41	5	-0.0537151	0.510345	FALSE	5	-0.0993162	0.431126	FALSE	NA	H456
BHMT	5	0.269447	0.0558715	FALSE	5	0.132288	0.337198	FALSE	NA	H17
BHMT2	5	0.0114994	0.739894	FALSE	5	0.207595	0.105144	FALSE	NA	H17
BICC1	5	0.328951	0.147544	FALSE	5	0.091288	0.887544	FALSE	NA	H456
BICD1	5	0.0221942	0.522219	FALSE	5	-0.0298303	0.874222	FALSE	NA	H456
BICD2	5	0.292708	0.169201	FALSE	5	-0.251893	0.300052	FALSE	NA	H456
BID	5	-0.139329	0.382564	FALSE	5	-0.205017	0.171714	FALSE	NA	H23
BIK	5	0.0979186	0.52006	FALSE	5	0.0801319	0.501668	FALSE	NA	H23
BIN1	5	-0.260514	0.344991	FALSE	5	0.241476	0.617899	FALSE	NA	H23
BIN2	5	0.0694194	0.948732	FALSE	5	-0.0693181	0.431126	FALSE	NA	H456
BIN3	5	0.31342	0.0922966	FALSE	5	-0.103885	0.85307	FALSE	NA	H23
BIRC2	5	0.232583	0.562592	FALSE	5	-0.101469	0.527837	FALSE	NA	H23
BIRC3	5	-0.153984	0.761254	FALSE	5	0.000914892	0.895673	FALSE	NA	H23
BIRC5	5	0.451418	0.0812245	FALSE	5	0.112472	0.895673	FALSE	NA	H23
BIRC6	5	0.0100915	0.98908	FALSE	5	-0.0581488	0.558313	FALSE	NA	H23
BIRC7	5	-0.021387	0.964151	FALSE	5	-0.0196901	0.796251	FALSE	NA	H23
BIRC8	5	0.0822095	0.584194	FALSE	5	-0.100352	0.891397	FALSE	NA	H23
BIVM	5	0.100481	0.336666	FALSE	5	-0.261856	0.244449	FALSE	NA	H23
BIVM-ERCC5	5	-0.0401614	0.846934	FALSE	5	0.103567	0.47473	FALSE	NA	H17
BLCAP	5	0.233423	0.197407	FALSE	5	0.0672696	0.897556	FALSE	NA	H456
BLID	5	0.0603254	0.738574	FALSE	5	-0.222572	0.192107	FALSE	NA	H456
BLK	5	-0.197182	0.3962	FALSE	5	-0.0297606	0.997728	FALSE	NA	H17
BLM	5	-0.172482	0.651524	FALSE	5	0.223684	0.175131	FALSE	NA	H23
BLMH	5	0.180637	0.175011	FALSE	5	-0.122227	0.312578	FALSE	NA	H23
BLNK	5	-0.0629935	0.841622	FALSE	5	-0.182878	0.208186	FALSE	NA	H23
BLOC1S1	5	-0.0640395	0.738574	FALSE	5	0.0749218	0.541879	FALSE	NA	H456
BLOC1S2	5	-0.00693605	0.841622	FALSE	5	0.154787	0.660408	FALSE	NA	H23
BLOC1S3	5	-0.0801804	0.647585	FALSE	5	-0.188066	0.315176	FALSE	NA	H23
BLOC1S4	5	0.246491	0.529197	FALSE	5	-0.0660825	0.947776	FALSE	NA	H17
BLOC1S5	5	0.571228	0.00319244	TRUE	5	0.0216752	0.831191	FALSE	NA	H456
BLOC1S6	5	0.195974	0.0251358	FALSE	5	-0.0605864	0.658451	FALSE	NA	H23
BLVRA	5	-0.222116	0.080804	FALSE	5	-0.13735	0.490714	FALSE	NA	H17
BLVRB	5	-0.150588	0.69397	FALSE	5	-0.19153	0.389765	FALSE	NA	H17
BLZF1	5	0.166765	0.23312	FALSE	5	-0.122557	0.54746	FALSE	NA	H23
BMF	5	-0.0828007	0.582192	FALSE	5	0.442349	0.0619158	FALSE	NA	H23
BMI1	5	-0.162851	0.785382	FALSE	5	0.0331069	0.758943	FALSE	NA	H23
BMP1	5	0.093374	0.867716	FALSE	5	0.184742	0.496518	FALSE	NA	H23
BMP10	4	0.0502961	0.781071	FALSE	4	0.0427011	0.842122	FALSE	NA	H17
BMP15	5	0.224323	0.438556	FALSE	5	0.203353	0.0798749	FALSE	NA	H17
BMP2	5	-0.232455	0.294471	FALSE	5	0.567846	0.277686	FALSE	NA	H23
BMP2K	5	1.18773	0.431313	FALSE	5	0.0420904	0.816462	FALSE	NA	H17
BMP3	5	0.176689	0.435599	FALSE	5	0.25561	0.12133	FALSE	NA	H17
BMP4	5	0.0830704	0.820275	FALSE	5	0.0325873	0.274112	FALSE	NA	H23
BMP5	5	0.259467	0.205518	FALSE	5	-1.25899	0.0131215	FALSE	NA	H17
BMP6	5	0.0525169	0.451157	FALSE	5	-0.225908	0.315176	FALSE	NA	H23
BMP7	5	-0.211959	0.548868	FALSE	5	-0.192396	0.164211	FALSE	NA	H23
BMP8A	5	0.351545	0.357555	FALSE	5	0.243255	0.215418	FALSE	NA	H17
BMP8B	4	0.00828588	0.93065	FALSE	5	-0.175297	0.922865	FALSE	NA	H17
BMPER	5	0.180209	0.365469	FALSE	5	-0.000534144	0.844219	FALSE	NA	H17
BMPR1A	5	-0.141327	0.703071	FALSE	5	0.475602	0.122015	FALSE	NA	H17
BMPR1B	5	-0.23295	0.0437422	FALSE	5	0.327827	0.195058	FALSE	NA	H17
BMPR2	5	-0.140438	0.510642	FALSE	5	0.00651407	0.294639	FALSE	NA	H17
BMS1	5	-1.08039	0.000185097	TRUE	5	-0.85964	0.00100769	TRUE	False	H456
BMX	5	-0.00578853	0.902138	FALSE	5	-0.0514341	0.883398	FALSE	NA	H17
BNC1	5	0.180346	0.243384	FALSE	5	-0.0701216	0.500761	FALSE	NA	H456
BNC2	5	0.165006	0.379534	FALSE	5	0.264567	0.0787204	FALSE	NA	H456
BNIP1	5	0.491833	0.212968	FALSE	5	-0.037596	0.615995	FALSE	NA	H23
BNIP2	5	0.272482	0.00799242	FALSE	5	0.0675201	0.654542	FALSE	NA	H23
BNIP3	5	0.14289	0.468225	FALSE	5	0.180079	0.674176	FALSE	NA	H23
BNIP3L	5	-0.0283661	0.643655	FALSE	5	-0.0473679	0.503391	FALSE	NA	H23
BNIPL	5	-0.281665	0.260335	FALSE	5	-0.422269	0.956849	FALSE	NA	H17
BOC	4	0.0412461	0.784184	FALSE	4	0.11148	0.629167	FALSE	NA	H456
BOD1	5	0.0900983	0.253691	FALSE	5	0.0161481	0.461271	FALSE	NA	H23
BOD1L1	5	-0.491207	0.0159663	FALSE	5	0.373983	0.0065579	FALSE	NA	H456
BOD1L2	5	0.447565	0.110289	FALSE	5	0.144107	0.305261	FALSE	NA	H17
BOK	5	0.236519	0.570979	FALSE	5	0.177971	0.230494	FALSE	NA	H23
BOLA1	5	-0.0482654	0.399781	FALSE	5	-0.046732	0.581719	FALSE	NA	H456
BOLA2	5	0.052299	0.823134	FALSE	5	0.236982	0.18085	FALSE	NA	H456
BOLA2B	5	0.052299	0.823134	FALSE	5	0.236982	0.18085	FALSE	NA	H456
BOLA3	5	0.140703	0.938984	FALSE	5	0.193518	0.253515	FALSE	NA	H456
BOLL	5	-0.0957424	0.592079	FALSE	5	0.0477918	0.536301	FALSE	NA	H456
BOP1	5	-0.101064	0.310833	FALSE	5	-0.605857	0.341149	FALSE	NA	H456
BORA	5	1.18194	0.000545942	TRUE	5	-0.0749821	0.308707	FALSE	NA	H23
BPGM	5	0.127357	0.585952	FALSE	5	-0.086985	0.884989	FALSE	NA	H23
BPHL	5	-0.0474408	0.753863	FALSE	4	0.0301123	0.869633	FALSE	NA	H17
BPI	5	-0.167308	0.431313	FALSE	5	0.255243	0.146393	FALSE	NA	H17
BPIFA1	5	-0.149555	0.189001	FALSE	5	0.218984	0.546082	FALSE	NA	H456
BPIFA2	5	0.035605	0.713254	FALSE	5	-0.264614	0.105628	FALSE	NA	H23
BPIFA3	5	-0.113051	0.757073	FALSE	5	0.198565	0.131041	FALSE	NA	H23
BPIFB1	5	-0.131278	0.313765	FALSE	5	0.140818	0.204622	FALSE	NA	H456
BPIFB2	5	-0.101506	0.63508	FALSE	4	0.0667069	0.906949	FALSE	NA	H456
BPIFB3	5	0.235746	0.520583	FALSE	5	-0.352999	0.0804751	FALSE	NA	H23
BPIFB4	5	0.0499304	0.674218	FALSE	5	-0.263526	0.0842923	FALSE	NA	H23
BPIFB6	5	0.411963	0.00813398	FALSE	5	-0.353468	0.0638279	FALSE	NA	H23
BPIFC	5	0.348813	0.0351073	FALSE	5	-0.360018	0.260129	FALSE	NA	H23
BPNT1	5	-0.0728774	0.661498	FALSE	5	-0.0370167	0.847689	FALSE	NA	H456
BPTF	5	0.0649074	0.648234	FALSE	5	-0.265793	0.0574893	FALSE	NA	H456
BPY2	5	0.0672309	0.610821	FALSE	5	-1.23579	0.868807	FALSE	NA	H17
BPY2B	5	0.0672309	0.610821	FALSE	5	-1.23579	0.868807	FALSE	NA	H17
BPY2C	5	0.0672309	0.610821	FALSE	5	-1.23579	0.868807	FALSE	NA	H17
BRAF	5	-0.116327	0.786765	FALSE	5	-0.117343	0.586486	FALSE	NA	H17
BRAP	5	-0.168729	0.241515	FALSE	5	0.264975	0.102179	FALSE	NA	H23
BRAT1	5	-0.100698	0.509462	FALSE	5	0.0202765	0.910662	FALSE	NA	H23
BRCA1	5	0.103586	0.505954	FALSE	5	-0.312219	0.119073	FALSE	NA	H23
BRCA2	5	0.226005	0.158634	FALSE	5	-0.239569	0.335113	FALSE	NA	H23
BRCC3	5	0.206911	0.265254	FALSE	5	-0.0808493	0.684077	FALSE	NA	H23
BRD1	5	0.0180956	0.884652	FALSE	5	-0.29623	0.080008	FALSE	NA	H23
BRD2	5	0.709707	0.0159513	TRUE	5	0.560261	0.00189011	FALSE	NA	H17
BRD3	5	0.011552	0.931409	FALSE	5	0.31626	0.0582511	FALSE	NA	H17
BRD4	5	0.210816	0.0400298	FALSE	5	-0.0778195	0.873292	FALSE	NA	H17
BRD7	5	-0.126897	0.592079	FALSE	5	-0.0114518	0.941112	FALSE	NA	H456
BRD8	5	-0.0742124	0.47559	FALSE	5	0.334792	0.0524193	FALSE	NA	H456
BRD9	5	0.509026	0.0504028	FALSE	5	-0.188222	0.424975	FALSE	NA	H456
BRDT	5	-0.0807584	0.868159	FALSE	5	-1.0023	0.240674	FALSE	NA	H17
BRE	5	0.10913	0.563562	FALSE	5	0.184721	0.105628	FALSE	NA	H23
BRF1	5	0.749705	0.0411255	TRUE	5	0.333916	0.014436	FALSE	NA	H456
BRF2	5	0.0841598	0.453161	FALSE	5	0.030834	0.76762	FALSE	NA	H456
BRI3	5	0.0123575	0.0852961	FALSE	5	0.184376	0.737179	FALSE	NA	H456
BRI3BP	5	-0.0539846	0.583642	FALSE	5	0.137267	0.446096	FALSE	NA	H456
BRICD5	5	-0.128928	0.670527	FALSE	4	0.464952	0.510769	FALSE	NA	H456
BRINP1	5	0.251421	0.249165	FALSE	5	-0.264343	0.479557	FALSE	NA	H23
BRINP2	5	-0.0743639	0.777992	FALSE	5	-0.057952	0.694034	FALSE	NA	H23
BRINP3	5	0.143551	0.478358	FALSE	5	-0.195663	0.272927	FALSE	NA	H23
BRIP1	5	-0.0324622	0.711734	FALSE	5	-0.234034	0.170025	FALSE	NA	H23
BRIX1	5	0.586346	0.00331109	TRUE	5	-0.100839	0.56927	FALSE	NA	H23
BRK1	5	0.792976	0.483199	FALSE	5	0.216159	0.23472	FALSE	NA	H456
BRMS1	5	0.153322	0.732234	FALSE	5	-0.0426721	0.77339	FALSE	NA	H23
BRMS1L	5	-0.00663324	0.282503	FALSE	5	-0.0722321	0.654547	FALSE	NA	H456
BROX	5	0.00440204	0.311261	FALSE	5	0.0936977	0.429044	FALSE	NA	H23
BRPF1	5	-0.48462	0.00994552	TRUE	5	-0.143845	0.787916	FALSE	NA	H23
BRPF3	5	0.0560948	0.157233	FALSE	5	0.170808	0.277686	FALSE	NA	H23
BRS3	5	-0.0224711	0.979737	FALSE	5	0.0428793	0.74995	FALSE	NA	H456
BRSK1	5	-0.0694936	0.605551	FALSE	5	0.0835862	0.0912654	FALSE	NA	H17
BRSK2	5	0.00972399	0.438546	FALSE	5	-0.0552712	0.868807	FALSE	NA	H17
BRWD1	5	0.0893869	0.837459	FALSE	5	0.0785657	0.683749	FALSE	NA	H456
BRWD3	5	-0.218804	0.268924	FALSE	5	0.0913225	0.514303	FALSE	NA	H17
BSCL2	5	0.0565046	0.163532	FALSE	5	-0.252418	0.0665866	FALSE	NA	H23
BSDC1	5	-0.0995548	0.738819	FALSE	5	-0.116002	0.116613	FALSE	NA	H17
BSG	5	0.334705	0.077476	FALSE	5	0.0463966	0.752777	FALSE	NA	H23
BSN	5	-0.352497	0.0836388	FALSE	5	0.0348537	0.546082	FALSE	NA	H456
BSND	5	0.0902195	0.469153	FALSE	5	0.212253	0.527988	FALSE	NA	H456
BSPH1	5	-0.202198	0.679138	FALSE	4	0.166618	0.241527	FALSE	NA	H17
BSPRY	5	-0.00335616	0.750199	FALSE	5	-0.230089	0.786742	FALSE	NA	H17
BST1	5	0.0315392	0.479552	FALSE	5	-0.0302846	0.925126	FALSE	NA	H17
BST2	5	-0.0795302	0.350616	FALSE	5	-0.282234	0.349782	FALSE	NA	H456
BSX	5	0.0829492	0.639452	FALSE	5	-0.163894	0.306995	FALSE	NA	H456
BTAF1	5	-0.896026	0.000328699	TRUE	5	-0.806543	0.000325125	TRUE	False	H456
BTBD1	5	-0.109529	0.643603	FALSE	5	-0.100183	0.44984	FALSE	NA	H23
BTBD10	5	0.550736	0.0545992	FALSE	5	0.17918	0.29854	FALSE	NA	H23
BTBD11	5	0.147031	0.331742	FALSE	5	-0.172584	0.154861	FALSE	NA	H456
BTBD16	5	0.300171	0.0312849	FALSE	5	-0.108045	0.77145	FALSE	NA	H17
BTBD17	5	0.00724365	0.854795	FALSE	5	0.143803	0.299918	FALSE	NA	H17
BTBD18	4	-0.451553	0.0364884	FALSE	3	0.207723	0.0693933	FALSE	NA	H17
BTBD19	4	-0.0112912	0.917272	FALSE	4	0.138537	0.5825	FALSE	NA	H17
BTBD2	5	-0.0846054	0.93468	FALSE	5	-0.0593206	0.945034	FALSE	NA	H23
BTBD3	5	-0.227016	0.938056	FALSE	5	-0.0843291	0.53659	FALSE	NA	H17
BTBD6	5	0.0808391	0.56975	FALSE	5	0.269771	0.170868	FALSE	NA	H23
BTBD7	5	-0.231826	0.500202	FALSE	5	-0.226174	0.189304	FALSE	NA	H23
BTBD8	5	-0.0878738	0.647398	FALSE	5	-0.0278676	0.554684	FALSE	NA	H23
BTBD9	5	0.0577999	0.562592	FALSE	5	0.223775	0.195764	FALSE	NA	H23
BTC	5	-0.0662892	0.639817	FALSE	5	0.121642	0.350239	FALSE	NA	H23
BTD	5	-0.137395	0.359931	FALSE	5	-0.0329686	0.821327	FALSE	NA	H456
BTF3	5	0.378319	0.101402	FALSE	5	0.201036	0.114392	FALSE	NA	H456
BTF3L4	5	-0.0167667	0.875911	FALSE	5	0.294001	0.398527	FALSE	NA	H456
BTG1	5	0.364992	0.00430441	FALSE	5	0.297631	0.106799	FALSE	NA	H23
BTG2	5	0.377354	0.00219147	TRUE	5	0.00432692	0.578479	FALSE	NA	H23
BTG3	5	0.127671	0.304672	FALSE	5	0.267499	0.0622944	FALSE	NA	H23
BTG4	5	-0.134126	0.400721	FALSE	5	0.36522	0.165856	FALSE	NA	H23
BTK	5	0.0290402	0.791499	FALSE	5	-0.0778114	0.804319	FALSE	NA	H17
BTLA	5	0.418588	0.19064	FALSE	5	-0.299691	0.0804751	FALSE	NA	H23
BTN1A1	4	-0.0404055	0.714107	FALSE	4	-0.0272858	0.366408	FALSE	NA	H456
BTN2A1	5	-0.0987747	0.587831	FALSE	5	-0.17269	0.480398	FALSE	NA	H23
BTN2A2	5	0.114599	0.174203	FALSE	5	0.170544	0.757966	FALSE	NA	H456
BTN3A1	5	-0.0843019	0.693634	FALSE	5	-0.0943331	0.493101	FALSE	NA	H23
BTN3A2	5	0.0279222	0.809333	FALSE	5	-0.20833	0.726064	FALSE	NA	H456
BTN3A3	5	-0.169159	0.954428	FALSE	5	0.0178982	0.926008	FALSE	NA	H456
BTNL2	5	-0.0344483	0.712665	FALSE	5	0.32394	0.237223	FALSE	NA	H456
BTNL3	5	-0.130438	0.293905	FALSE	5	0.0163931	0.857313	FALSE	NA	H23
BTNL8	5	0.12981	0.919079	FALSE	5	0.480862	0.0745071	FALSE	NA	H456
BTNL9	5	0.183431	0.240122	FALSE	5	-0.404765	0.0685342	FALSE	NA	H456
BTRC	5	-0.012438	0.267966	FALSE	5	0.0968057	0.623625	FALSE	NA	H23
BUB1	5	0.128714	0.892409	FALSE	5	-0.19869	0.592379	FALSE	NA	H17
BUB1B	5	0.106214	0.88755	FALSE	5	-0.629331	0.0190904	FALSE	NA	H17
BUB3	5	0.0402011	0.794834	FALSE	5	-0.227371	0.411891	FALSE	NA	H23
BUD13	5	0.417258	0.455029	FALSE	5	-0.106524	0.780178	FALSE	NA	H17
BUD31	5	-0.350257	0.128073	FALSE	5	-0.0161632	0.716583	FALSE	NA	H456
BVES	5	0.413643	0.0132475	FALSE	5	0.0860152	0.608032	FALSE	NA	H456
BYSL	5	-0.325829	0.526208	FALSE	5	-0.114154	0.40445	FALSE	NA	H456
BZRAP1	5	0.186073	0.617721	FALSE	5	0.00835457	0.796795	FALSE	NA	H456
BZW1	5	0.249556	0.275492	FALSE	5	0.139509	0.767097	FALSE	NA	H17
BZW2	5	-0.250651	0.277054	FALSE	5	-0.109353	0.322229	FALSE	NA	H456
C10orf10	5	-0.124856	0.171108	FALSE	5	0.300551	0.0685342	FALSE	NA	H456
C10orf105	5	0.0973327	0.539089	FALSE	5	0.0653177	0.692217	FALSE	NA	H17
C10orf107	4	0.0582532	0.474076	FALSE	4	-0.238592	0.661244	FALSE	NA	H17
C10orf11	5	0.121233	0.576135	FALSE	5	-0.0534862	0.341516	FALSE	NA	H17
C10orf111	5	-0.107849	0.441686	FALSE	5	-0.332666	0.0741337	FALSE	NA	H23
C10orf112	5	0.0867552	0.87846	FALSE	5	-0.388459	0.216475	FALSE	NA	H17
C10orf113	5	0.144724	0.245867	FALSE	5	-0.0361957	0.560206	FALSE	NA	H456
C10orf118	4	-0.223638	0.173342	FALSE	4	-1.69739	0.0431686	FALSE	NA	H17
C10orf12	4	0.00286656	0.99328	FALSE	4	-0.348308	0.254574	FALSE	NA	H17
C10orf120	4	0.0186866	0.99328	FALSE	5	-0.0530668	1	FALSE	NA	H17
C10orf126	5	-0.262917	0.392632	FALSE	4	-0.9778	0.0396736	FALSE	NA	H17
C10orf128	5	0.274268	0.496878	FALSE	4	-0.33873	0.963273	FALSE	NA	H456
C10orf129	4	0.159236	0.308178	FALSE	4	-0.462351	0.0720197	FALSE	NA	H17
C10orf131	5	-0.426812	0.0345734	FALSE	5	0.264111	0.353205	FALSE	NA	H17
C10orf137	5	0.347368	0.180729	FALSE	5	0.370324	0.416528	FALSE	NA	H23
C10orf2	5	-0.181608	0.579444	FALSE	5	0.0569726	0.899227	FALSE	NA	H456
C10orf25	5	-0.0749758	0.846934	FALSE	5	0.207724	0.325854	FALSE	NA	H17
C10orf32	5	0.0129545	0.76513	FALSE	5	-0.13026	0.85095	FALSE	NA	H23
C10orf35	5	0.21965	0.483199	FALSE	5	0.153885	0.366339	FALSE	NA	H456
C10orf53	5	0.0822313	0.639452	FALSE	5	-0.0416241	0.956237	FALSE	NA	H456
C10orf54	5	-0.0596948	0.546366	FALSE	5	-0.00625673	0.21851	FALSE	NA	H456
C10orf55	5	-0.179868	0.291239	FALSE	5	0.0687176	0.624257	FALSE	NA	H17
C10orf62	3	-0.0487155	0.837924	FALSE	4	0.179316	0.160372	FALSE	NA	H17
C10orf67	4	0.389246	0.111443	FALSE	4	0.0873128	0.464542	FALSE	NA	H17
C10orf71	5	0.0926381	0.429718	FALSE	5	0.130275	0.191161	FALSE	NA	H17
C10orf76	5	0.26939	0.0372804	FALSE	5	-0.301019	0.169434	FALSE	NA	H456
C10orf82	4	-0.196872	0.201488	FALSE	4	0.0954095	0.633762	FALSE	NA	H17
C10orf88	5	0.310249	0.459581	FALSE	4	-0.242623	0.226501	FALSE	NA	H17
C10orf90	5	0.0719453	0.72401	FALSE	5	0.11823	0.750725	FALSE	NA	H23
C10orf91	5	0.185407	0.376191	FALSE	5	-0.153129	0.448737	FALSE	NA	H17
C10orf95	5	-0.348156	0.158131	FALSE	5	0.146345	0.488924	FALSE	NA	H17
C10orf99	5	-0.234031	0.555779	FALSE	5	-0.116833	0.654797	FALSE	NA	H17
C11orf1	5	0.25436	0.529197	FALSE	5	0.045694	0.780178	FALSE	NA	H17
C11orf16	4	0.442861	0.0154054	FALSE	3	0.223217	0.12187	FALSE	NA	H17
C11orf21	5	-0.333095	0.214636	FALSE	5	-0.347368	0.634369	FALSE	NA	H17
C11orf24	5	-0.0578709	0.858888	FALSE	5	-0.101496	0.826256	FALSE	NA	H456
C11orf30	5	-0.162943	0.0721185	FALSE	5	-0.0494179	0.538496	FALSE	NA	H23
C11orf31	5	-0.195426	0.579561	FALSE	5	0.126412	0.37733	FALSE	NA	H17
C11orf34	4	-0.158487	0.373511	FALSE	4	-0.00932625	0.925099	FALSE	NA	H17
C11orf35	5	0.217437	0.153745	FALSE	5	-0.169487	0.381964	FALSE	NA	H17
C11orf40	4	-0.0517975	0.763886	FALSE	4	-0.0593848	0.983473	FALSE	NA	H17
C11orf42	5	0.0509885	0.650009	FALSE	5	0.121861	0.747601	FALSE	NA	H17
C11orf44	4	-0.0145188	0.93958	FALSE	5	0.0468418	0.324453	FALSE	NA	H17
C11orf45	5	-0.524377	0.291239	FALSE	4	0.0187986	0.909924	FALSE	NA	H17
C11orf48	5	-0.0839988	0.509693	FALSE	5	-0.365822	0.0531533	FALSE	NA	H17
C11orf49	5	-0.00768733	0.942045	FALSE	5	0.0458492	0.448737	FALSE	NA	H17
C11orf52	5	0.43558	0.0390954	FALSE	4	-0.388056	0.109994	FALSE	NA	H17
C11orf53	5	-0.0731483	0.376191	FALSE	5	0.095039	0.457311	FALSE	NA	H17
C11orf54	5	-0.04925	0.876045	FALSE	5	-0.274741	0.235793	FALSE	NA	H23
C11orf57	4	-0.387841	0.128825	FALSE	5	-0.190929	0.961387	FALSE	NA	H17
C11orf58	5	0.287467	0.0354402	FALSE	5	0.249246	0.159479	FALSE	NA	H17
C11orf63	5	-0.0845421	0.610821	FALSE	5	0.212154	0.0707708	FALSE	NA	H17
C11orf65	4	-0.0430855	0.99328	FALSE	4	-0.144322	0.354556	FALSE	NA	H17
C11orf68	5	-0.0693548	0.87846	FALSE	5	-0.132271	0.714406	FALSE	NA	H17
C11orf70	5	0.0839371	0.293538	FALSE	5	0.144767	0.356166	FALSE	NA	H17
C11orf71	5	-0.302355	0.705382	FALSE	5	-0.542303	0.0661866	FALSE	NA	H23
C11orf73	5	-0.11984	0.392961	FALSE	5	-0.41519	0.00284099	FALSE	NA	H456
C11orf74	5	-0.116903	0.552421	FALSE	5	-0.107025	0.622243	FALSE	NA	H17
C11orf80	4	-0.33735	0.140526	FALSE	4	0.262467	0.122578	FALSE	NA	H17
C11orf82	5	0.143262	0.432108	FALSE	5	-0.0387564	0.857313	FALSE	NA	H23
C11orf83	5	0.110124	0.765373	FALSE	5	0.204283	0.361877	FALSE	NA	H456
C11orf84	4	0.152996	0.313539	FALSE	4	0.054937	0.692715	FALSE	NA	H17
C11orf85	5	-0.0110525	0.708755	FALSE	5	0.385612	0.769273	FALSE	NA	H17
C11orf86	5	-0.14294	0.415219	FALSE	5	-0.116996	0.918343	FALSE	NA	H17
C11orf87	4	0.167249	0.179953	FALSE	4	-0.207366	0.26151	FALSE	NA	H456
C11orf88	5	0.00821484	0.960012	FALSE	5	-0.0669033	0.998864	FALSE	NA	H17
C11orf91	5	0.0483277	0.776962	FALSE	5	0.506333	0.00452152	FALSE	NA	H17
C11orf94	5	-0.287194	0.61434	FALSE	4	-0.204937	0.146606	FALSE	NA	H17
C11orf95	5	0.0444244	0.81176	FALSE	5	0.19249	0.0818553	FALSE	NA	H17
C11orf96	5	-0.168196	0.334466	FALSE	5	0.219842	0.0471518	FALSE	NA	H17
C12orf10	5	0.1456	0.310833	FALSE	5	-0.422735	0.0108486	FALSE	NA	H456
C12orf23	5	0.240684	0.0995507	FALSE	5	0.0675013	0.327258	FALSE	NA	H17
C12orf29	5	-0.174403	0.352339	FALSE	5	0.326091	0.043476	FALSE	NA	H17
C12orf39	5	0.115064	0.803992	FALSE	5	0.116193	0.404851	FALSE	NA	H17
C12orf4	5	-0.0969021	0.329279	FALSE	5	0.024011	0.451463	FALSE	NA	H23
C12orf40	5	0.212596	0.331302	FALSE	4	0.538083	0.0656679	FALSE	NA	H456
C12orf42	5	0.296485	0.214636	FALSE	5	0.0189605	0.922865	FALSE	NA	H17
C12orf43	5	0.093168	0.750199	FALSE	5	-0.444807	0.0679322	FALSE	NA	H17
C12orf44	5	-0.0835592	0.67547	FALSE	5	-0.129433	0.506983	FALSE	NA	H17
C12orf45	5	-0.141616	0.378901	FALSE	5	-0.0442588	0.292022	FALSE	NA	H17
C12orf49	5	-0.0587111	0.958488	FALSE	5	-0.411131	0.0286166	FALSE	NA	H456
C12orf5	5	0.223993	0.387104	FALSE	4	0.240532	0.152914	FALSE	NA	H17
C12orf50	5	0.257581	0.668156	FALSE	5	-0.0602959	0.902538	FALSE	NA	H17
C12orf52	5	0.171542	0.334466	FALSE	5	0.144566	0.358397	FALSE	NA	H17
C12orf54	4	0.0485913	0.655336	FALSE	4	-0.568654	0.0638579	FALSE	NA	H17
C12orf55	5	0.123915	0.203729	FALSE	5	0.141668	0.323057	FALSE	NA	H17
C12orf56	4	-0.00290869	0.93958	FALSE	4	0.0847967	0.424689	FALSE	NA	H17
C12orf57	5	0.172079	0.549073	FALSE	5	0.0563664	0.683832	FALSE	NA	H17
C12orf60	5	0.0805036	0.18982	FALSE	5	-0.848871	0.00173261	FALSE	NA	H17
C12orf61	4	-0.0107656	0.908366	FALSE	4	-0.147353	0.554409	FALSE	NA	H17
C12orf65	5	0.144928	0.424206	FALSE	5	-0.0607574	0.697752	FALSE	NA	H456
C12orf66	5	0.410993	0.0551387	FALSE	5	0.270164	0.0696678	FALSE	NA	H17
C12orf68	5	-0.0198401	0.621405	FALSE	5	-0.116574	0.815356	FALSE	NA	H17
C12orf71	5	-0.324543	0.0945037	FALSE	4	0.167563	0.277863	FALSE	NA	H17
C12orf73	4	0.105616	0.467169	FALSE	4	0.0785952	0.4704	FALSE	NA	H17
C12orf74	5	-0.0289782	0.894299	FALSE	5	-0.226431	0.717596	FALSE	NA	H17
C12orf75	5	-0.185804	0.317187	FALSE	5	0.070547	0.74976	FALSE	NA	H17
C12orf76	5	0.231393	0.770223	FALSE	4	-0.11468	0.332376	FALSE	NA	H456
C12orf77	4	-0.083742	0.61531	FALSE	4	0.110795	0.279277	FALSE	NA	H17
C12orf79	5	0.0727917	0.870559	FALSE	5	0.168422	0.357652	FALSE	NA	H17
C12orf80	4	-0.267392	0.0596052	FALSE	4	-0.00858638	0.615714	FALSE	NA	H17
C13orf35	5	-0.219805	0.205518	FALSE	4	0.00476662	0.955525	FALSE	NA	H17
C13orf45	5	0.16345	0.657244	FALSE	5	-0.211399	0.981824	FALSE	NA	H17
C14orf1	5	0.151872	0.245791	FALSE	5	-0.149832	0.242264	FALSE	NA	H23
C14orf105	5	-0.0976632	0.757817	FALSE	5	0.0523447	0.817568	FALSE	NA	H17
C14orf119	5	0.0363444	0.347222	FALSE	5	0.0493637	0.484789	FALSE	NA	H456
C14orf132	4	0.0732853	0.562082	FALSE	4	0.387846	0.0938581	FALSE	NA	H456
C14orf142	5	-0.14266	0.468762	FALSE	5	0.290567	0.1512	FALSE	NA	H17
C14orf159	5	0.278728	0.0580536	FALSE	5	0.206177	0.0893076	FALSE	NA	H456
C14orf164	5	0.206705	0.882416	FALSE	5	-0.10276	0.837538	FALSE	NA	H17
C14orf166	5	0.142761	0.382864	FALSE	5	0.036044	0.879214	FALSE	NA	H456
C14orf166B	4	-0.00689932	0.659396	FALSE	3	-0.11864	0.439235	FALSE	NA	H17
C14orf169	5	-0.153849	0.235928	FALSE	5	0.0189797	0.985979	FALSE	NA	H23
C14orf177	5	0.0167207	0.972003	FALSE	5	-0.191602	0.198019	FALSE	NA	H17
C14orf178	5	0.246353	0.61643	FALSE	5	-0.145414	0.619805	FALSE	NA	H23
C14orf180	5	-0.336948	0.48489	FALSE	5	-0.0672084	0.651502	FALSE	NA	H456
C14orf182	4	-0.0571434	0.603516	FALSE	3	-0.272887	0.0959454	FALSE	NA	H17
C14orf183	5	-0.178705	0.370806	FALSE	5	-0.128802	0.640469	FALSE	NA	H17
C14orf2	5	0.252652	0.0154382	FALSE	5	0.0640797	0.457516	FALSE	NA	H456
C14orf28	4	-0.0430171	0.708872	FALSE	4	-0.0179668	0.790159	FALSE	NA	H17
C14orf37	4	-0.0394696	0.817168	FALSE	4	-0.339071	0.955746	FALSE	NA	H456
C14orf39	5	0.104773	0.33788	FALSE	5	-0.368291	0.268738	FALSE	NA	H456
C14orf79	5	0.179883	0.0859373	FALSE	5	0.0286326	0.762752	FALSE	NA	H17
C14orf80	5	-0.207211	0.426795	FALSE	5	-0.112007	0.245271	FALSE	NA	H17
C14orf93	5	-0.190976	0.307582	FALSE	5	0.181526	0.428538	FALSE	NA	H17
C15orf26	5	-0.276744	0.209131	FALSE	5	-0.136254	0.294639	FALSE	NA	H17
C15orf27	5	0.176966	0.218013	FALSE	5	0.748653	0.00763399	TRUE	True	H456
C15orf32	5	0.237779	0.0961916	FALSE	5	-0.0633525	0.962964	FALSE	NA	H456
C15orf38	5	-0.0165635	0.835172	FALSE	5	-0.32544	0.715469	FALSE	NA	H17
C15orf38-AP3S2	5	-0.112161	0.236041	FALSE	5	-0.366309	0.118319	FALSE	NA	H456
C15orf39	4	-0.173547	0.0755642	FALSE	4	0.0698427	0.677492	FALSE	NA	H17
C15orf40	5	-0.161344	0.705028	FALSE	5	0.186735	0.19213	FALSE	NA	H17
C15orf41	5	0.14034	0.199223	FALSE	5	0.104795	0.421196	FALSE	NA	H23
C15orf43	5	0.198265	0.600318	FALSE	5	-0.233112	0.286837	FALSE	NA	H17
C15orf48	5	0.0397103	0.963368	FALSE	5	-0.0553763	0.778929	FALSE	NA	H456
C15orf52	4	-0.315244	0.0736067	FALSE	3	-0.364855	0.160778	FALSE	NA	H456
C15orf53	5	0.00847601	0.823446	FALSE	5	0.148048	0.331494	FALSE	NA	H17
C15orf54	5	0.0716655	0.61434	FALSE	5	-0.457997	0.185424	FALSE	NA	H17
C15orf56	5	0.0784117	0.481159	FALSE	5	0.0449876	0.810937	FALSE	NA	H17
C15orf57	5	0.18114	0.837343	FALSE	5	0.136125	0.487998	FALSE	NA	H23
C15orf59	5	-0.208588	0.216494	FALSE	5	-0.187506	0.440256	FALSE	NA	H17
C15orf60	5	-0.0245831	0.854795	FALSE	5	-0.260998	0.37733	FALSE	NA	H17
C15orf61	5	0.152905	0.692857	FALSE	5	0.0555644	0.981477	FALSE	NA	H456
C15orf62	5	0.0451297	0.6704	FALSE	5	-0.140114	0.349782	FALSE	NA	H456
C15orf65	5	0.0786857	0.260335	FALSE	5	-0.311794	0.43689	FALSE	NA	H17
C16orf11	5	-0.171212	0.392632	FALSE	5	0.0921911	0.909307	FALSE	NA	H17
C16orf13	5	0.444291	0.420984	FALSE	5	0.292268	0.0257576	FALSE	NA	H17
C16orf3	5	0.0118249	0.757817	FALSE	5	0.373697	0.0683628	FALSE	NA	H17
C16orf45	4	0.262682	0.531296	FALSE	4	0.0917047	0.571617	FALSE	NA	H17
C16orf46	5	0.013212	0.989999	FALSE	5	0.113137	0.314761	FALSE	NA	H17
C16orf47	4	0.181093	0.404411	FALSE	4	-0.336831	0.155679	FALSE	NA	H17
C16orf52	4	-0.16328	0.868447	FALSE	4	-0.210515	0.333435	FALSE	NA	H17
C16orf54	5	0.313301	0.199623	FALSE	5	0.18746	0.32017	FALSE	NA	H456
C16orf58	5	-0.106296	0.248368	FALSE	5	-0.107766	0.504797	FALSE	NA	H456
C16orf59	4	0.182198	0.148244	FALSE	4	0.00550334	0.834651	FALSE	NA	H17
C16orf62	5	0.0941873	0.119118	FALSE	5	-0.0906355	0.543278	FALSE	NA	H456
C16orf70	5	-0.0762209	0.626374	FALSE	5	-0.247044	0.0805323	FALSE	NA	H456
C16orf71	5	0.126466	0.209131	FALSE	5	-0.376143	0.516142	FALSE	NA	H17
C16orf72	5	0.113199	0.131901	FALSE	5	0.225621	0.788934	FALSE	NA	H17
C16orf74	5	0.0889804	0.628505	FALSE	5	0.0396264	0.49791	FALSE	NA	H17
C16orf78	5	0.318303	0.176625	FALSE	5	0.235147	0.150391	FALSE	NA	H17
C16orf80	5	-0.227214	0.0556631	FALSE	5	0.278091	0.0141014	FALSE	NA	H456
C16orf82	4	-0.336364	0.106484	FALSE	4	-0.324925	0.0772073	FALSE	NA	H17
C16orf86	5	-0.167101	0.336983	FALSE	5	0.317875	0.0146634	FALSE	NA	H17
C16orf87	5	0.0633434	0.769287	FALSE	5	-0.0347678	0.586486	FALSE	NA	H17
C16orf89	5	0.161847	0.180319	FALSE	5	0.160203	0.458795	FALSE	NA	H456
C16orf90	4	-0.217605	0.27729	FALSE	4	0.319484	0.0393682	FALSE	NA	H17
C16orf91	5	0.121985	0.380894	FALSE	5	-0.167312	0.426201	FALSE	NA	H456
C16orf92	4	-0.0218	0.884058	FALSE	5	0.0445272	0.867574	FALSE	NA	H456
C16orf93	5	-0.13975	0.819547	FALSE	5	0.157642	0.162885	FALSE	NA	H17
C16orf95	5	-0.166465	0.148042	FALSE	5	0.0610379	0.425224	FALSE	NA	H17
C16orf96	5	-0.0431391	0.784659	FALSE	5	-0.0694209	0.721857	FALSE	NA	H17
C16orf97	5	-0.0879311	0.562525	FALSE	4	0.206723	0.146606	FALSE	NA	H17
C17orf100	5	0.315616	0.128087	FALSE	5	0.395923	0.00323319	FALSE	NA	H17
C17orf102	4	-0.0232913	0.99776	FALSE	4	0.00422999	0.569452	FALSE	NA	H17
C17orf103	5	0.478218	0.148042	FALSE	5	0.382093	0.027912	FALSE	NA	H17
C17orf104	5	0.191386	0.60381	FALSE	5	0.265599	0.148782	FALSE	NA	H17
C17orf105	5	0.00860401	0.807874	FALSE	5	-0.543149	0.0081539	FALSE	NA	H17
C17orf107	5	-0.0567789	0.635639	FALSE	5	0.339015	0.124091	FALSE	NA	H17
C17orf112	5	-0.0812817	0.545735	FALSE	5	-0.139014	0.516142	FALSE	NA	H17
C17orf47	5	0.0841625	0.549073	FALSE	5	0.101853	0.49791	FALSE	NA	H17
C17orf49	5	2.02206	0.00021931	TRUE	5	0.12295	0.453691	FALSE	NA	H456
C17orf50	5	-0.219944	0.368132	FALSE	5	-0.149315	0.634369	FALSE	NA	H17
C17orf51	4	0.120714	0.316243	FALSE	5	0.288237	0.231663	FALSE	NA	H17
C17orf53	4	0.0145588	0.763886	FALSE	4	-0.157236	0.482238	FALSE	NA	H17
C17orf58	5	0.468301	0.114832	FALSE	5	-0.103021	0.990911	FALSE	NA	H17
C17orf59	5	-0.214729	0.509693	FALSE	4	0.41356	0.0402906	FALSE	NA	H17
C17orf62	5	-0.189832	0.559108	FALSE	4	0.399829	0.0178059	FALSE	NA	H456
C17orf64	5	0.23529	0.159613	FALSE	5	0.107379	0.616218	FALSE	NA	H17
C17orf66	5	0.0879948	0.993999	FALSE	4	-0.0577425	0.907398	FALSE	NA	H17
C17orf67	4	0.148636	0.591823	FALSE	4	0.0568158	0.185454	FALSE	NA	H17
C17orf70	5	-0.171482	0.624157	FALSE	5	-0.104638	0.361508	FALSE	NA	H23
C17orf72	4	-0.0206859	0.988801	FALSE	3	0.00413555	0.83371	FALSE	NA	H17
C17orf74	5	-0.0598572	0.717405	FALSE	4	0.502248	0.0824254	FALSE	NA	H456
C17orf75	5	0.645134	0.000447224	TRUE	5	-0.434663	0.155298	FALSE	NA	H17
C17orf77	5	-0.189168	0.150873	FALSE	5	-0.320516	0.219668	FALSE	NA	H17
C17orf78	5	0.251147	0.300673	FALSE	5	-0.411707	0.0688554	FALSE	NA	H456
C17orf80	5	0.207208	0.633916	FALSE	5	0.303805	0.726064	FALSE	NA	H456
C17orf82	5	-0.169843	0.569311	FALSE	5	0.120473	0.553618	FALSE	NA	H17
C17orf85	5	-0.62421	0.00018064	TRUE	5	0.0392372	0.889212	FALSE	NA	H456
C17orf89	5	-0.0356531	0.697382	FALSE	5	-0.0238754	0.92098	FALSE	NA	H456
C17orf96	5	0.0449539	0.532484	FALSE	5	0.0623456	0.547912	FALSE	NA	H17
C17orf97	5	0.0150271	0.858731	FALSE	5	0.0393706	0.549811	FALSE	NA	H17
C17orf98	5	0.130568	0.549073	FALSE	4	-0.0802448	0.842122	FALSE	NA	H17
C17orf99	5	0.108234	0.632068	FALSE	5	0.0617667	0.551713	FALSE	NA	H17
C18orf21	5	0.0787507	0.930082	FALSE	5	-1.09741	0.0170106	FALSE	NA	H17
C18orf25	5	0.073983	0.52592	FALSE	4	0.177489	0.228958	FALSE	NA	H17
C18orf32	5	-0.219247	0.0415387	FALSE	5	0.433013	0.0443715	FALSE	NA	H17
C18orf42	5	-0.441605	0.0153432	FALSE	5	0.219939	0.21227	FALSE	NA	H17
C18orf54	5	-0.0204446	0.998	FALSE	5	0.278829	0.0784153	FALSE	NA	H17
C18orf56	4	-0.0146803	0.984322	FALSE	4	0.0697217	0.460659	FALSE	NA	H17
C18orf63	5	0.0342557	0.95402	FALSE	5	0.0836986	0.730405	FALSE	NA	H17
C18orf8	4	0.395614	0.00479473	FALSE	4	0.552345	0.0477031	FALSE	NA	H456
C19orf10	5	0.0626896	0.752479	FALSE	5	0.0846144	0.71816	FALSE	NA	H456
C19orf12	5	-0.0916877	0.796244	FALSE	5	0.256985	0.21019	FALSE	NA	H17
C19orf18	5	-0.110613	0.453703	FALSE	5	-0.0556576	0.523857	FALSE	NA	H456
C19orf24	5	0.00496923	0.405521	FALSE	5	0.314865	0.190672	FALSE	NA	H456
C19orf25	5	0.037286	0.794834	FALSE	5	0.336649	0.116533	FALSE	NA	H23
C19orf26	5	0.189062	0.190865	FALSE	4	0.0302731	0.942585	FALSE	NA	H456
C19orf33	5	0.290089	0.811772	FALSE	5	-0.0789676	0.593356	FALSE	NA	H23
C19orf35	5	-0.535192	0.0106937	FALSE	4	-0.265744	0.108074	FALSE	NA	H456
C19orf38	5	-0.0679798	0.46263	FALSE	4	0.143552	0.531169	FALSE	NA	H17
C19orf40	5	0.00937425	0.91933	FALSE	5	0.085664	0.902093	FALSE	NA	H23
C19orf43	5	-0.137799	0.0988727	FALSE	5	0.0193247	0.71816	FALSE	NA	H456
C19orf44	5	-0.366558	0.268924	FALSE	5	-0.445711	0.839764	FALSE	NA	H17
C19orf45	5	-0.285651	0.203729	FALSE	4	0.102128	0.347969	FALSE	NA	H17
C19orf47	5	-0.541494	0.0683763	FALSE	4	0.0951881	0.454868	FALSE	NA	H17
C19orf48	4	-0.183575	0.364534	FALSE	5	-0.322541	0.239534	FALSE	NA	H17
C19orf52	5	0.0918435	0.313794	FALSE	5	-0.196367	0.58962	FALSE	NA	H23
C19orf53	5	0.457844	0.0297438	FALSE	5	0.227735	0.116613	FALSE	NA	H17
C19orf54	5	-0.0132953	0.972582	FALSE	5	-0.287576	0.0711195	FALSE	NA	H23
C19orf55	5	-0.156165	0.282045	FALSE	5	-0.121827	0.436975	FALSE	NA	H23
C19orf57	5	0.233528	0.34975	FALSE	5	0.0485539	0.66718	FALSE	NA	H17
C19orf59	5	-0.365585	0.113865	FALSE	5	0.300664	0.0823778	FALSE	NA	H456
C19orf60	5	-0.00243355	0.958523	FALSE	5	-0.152728	0.28983	FALSE	NA	H23
C19orf66	5	0.107919	0.601104	FALSE	5	0.0374977	0.951492	FALSE	NA	H23
C19orf67	5	0.508501	0.237701	FALSE	5	-0.12184	0.53659	FALSE	NA	H17
C19orf68	5	0.255798	0.138452	FALSE	5	-0.0160215	0.841991	FALSE	NA	H17
C19orf69	4	-0.227106	0.420418	FALSE	4	0.394176	0.0364218	FALSE	NA	H17
C19orf70	5	0.0580575	0.487029	FALSE	5	0.0449486	0.939433	FALSE	NA	H456
C19orf71	5	-0.0522678	0.373492	FALSE	5	-0.121871	0.669253	FALSE	NA	H17
C19orf73	4	-0.0197851	0.864031	FALSE	4	0.00567161	0.847111	FALSE	NA	H17
C19orf77	5	-0.141742	0.253066	FALSE	4	-0.0125798	0.961391	FALSE	NA	H456
C19orf80	5	-0.282932	0.446086	FALSE	5	-0.119134	0.415241	FALSE	NA	H456
C19orf81	4	0.276011	0.376534	FALSE	4	-0.0599365	0.809858	FALSE	NA	H17
C19orf82	5	-0.219273	0.216494	FALSE	5	-0.23561	0.450445	FALSE	NA	H17
C1D	5	-0.0821084	0.399018	FALSE	5	-0.249325	0.183002	FALSE	NA	H23
C1GALT1	5	-0.0934151	0.518245	FALSE	5	-0.0622077	0.220889	FALSE	NA	H456
C1GALT1C1	5	-0.00731447	0.84696	FALSE	5	-0.20623	0.144664	FALSE	NA	H23
C1QA	5	-0.0247053	0.758538	FALSE	5	-0.0244538	0.961387	FALSE	NA	H17
C1QB	5	0.0838269	0.698515	FALSE	5	0.0314623	0.297271	FALSE	NA	H17
C1QBP	5	-0.158291	0.382864	FALSE	5	0.238829	0.166829	FALSE	NA	H456
C1QC	5	-0.487123	0.0756044	FALSE	5	-0.00961323	0.833091	FALSE	NA	H17
C1QL1	5	-0.02666	0.949801	FALSE	5	0.0817008	0.411891	FALSE	NA	H23
C1QL2	4	-0.0144765	0.842013	FALSE	4	0.0969955	0.715188	FALSE	NA	H17
C1QL3	4	-0.0716057	0.436791	FALSE	4	0.16214	0.269483	FALSE	NA	H17
C1QL4	5	0.438322	0.150873	FALSE	4	0.237288	0.213324	FALSE	NA	H17
C1QTNF1	5	0.018846	0.776962	FALSE	5	0.273133	0.12549	FALSE	NA	H17
C1QTNF2	4	-0.82107	0.0937457	FALSE	4	0.205404	0.136259	FALSE	NA	H17
C1QTNF3	3	0.100352	0.389564	FALSE	3	-0.055787	0.751425	FALSE	NA	H17
C1QTNF4	4	-0.385096	0.0517193	FALSE	4	0.0845599	0.746341	FALSE	NA	H17
C1QTNF5	4	-0.0605237	0.759607	FALSE	5	-0.245146	0.240674	FALSE	NA	H17
C1QTNF6	4	0.0729573	0.505978	FALSE	5	0.575128	0.0102721	FALSE	NA	H456
C1QTNF7	5	-0.154523	0.642807	FALSE	5	-0.419027	0.0455896	FALSE	NA	H17
C1QTNF8	3	0.138009	0.375411	FALSE	3	0.0505593	0.634686	FALSE	NA	H17
C1QTNF9	5	-0.190297	0.061548	FALSE	5	0.436696	0.194831	FALSE	NA	H23
C1QTNF9B	5	-0.126019	0.249165	FALSE	5	-0.110408	0.374453	FALSE	NA	H23
C1QTNF9B-AS1	5	-0.0962979	0.650009	FALSE	5	0.0101233	0.736838	FALSE	NA	H17
C1R	5	-0.141372	0.427722	FALSE	5	-0.224672	0.469466	FALSE	NA	H17
C1RL	5	0.0370438	0.470441	FALSE	5	0.127396	0.282501	FALSE	NA	H23
C1S	5	0.0263886	0.786765	FALSE	5	0.0971513	0.431868	FALSE	NA	H17
C1orf100	5	0.0584398	0.607311	FALSE	5	-0.0287006	0.835314	FALSE	NA	H17
C1orf101	5	0.0551639	1	FALSE	5	0.0974655	0.87755	FALSE	NA	H456
C1orf105	5	0.0911293	0.632068	FALSE	4	-0.755438	0.143093	FALSE	NA	H17
C1orf106	5	-0.461627	0.0201309	FALSE	4	0.261281	0.146606	FALSE	NA	H17
C1orf109	5	0.0373742	0.344606	FALSE	5	0.165278	0.496105	FALSE	NA	H17
C1orf110	5	0.343544	0.456544	FALSE	4	-0.194447	0.569452	FALSE	NA	H17
C1orf111	5	-0.0690269	0.850863	FALSE	5	-0.0783052	0.378871	FALSE	NA	H17
C1orf112	5	0.0416713	0.746399	FALSE	5	0.2853	0.0779336	FALSE	NA	H17
C1orf115	5	0.259823	0.275492	FALSE	5	-0.570614	0.0601674	FALSE	NA	H17
C1orf116	4	0.0878143	0.470616	FALSE	4	-0.334884	0.672834	FALSE	NA	H17
C1orf122	5	-0.268142	0.34975	FALSE	5	-0.347546	0.230553	FALSE	NA	H17
C1orf123	5	0.120884	0.716231	FALSE	5	0.226885	0.242965	FALSE	NA	H17
C1orf127	5	-0.269496	0.133191	FALSE	4	0.132614	0.265359	FALSE	NA	H17
C1orf131	5	-0.975171	0.0514312	FALSE	5	-1.08134	0.0601674	FALSE	NA	H17
C1orf134	5	0.0704106	0.839089	FALSE	5	-0.11409	0.527245	FALSE	NA	H17
C1orf137	5	-0.059619	0.815651	FALSE	5	0.124304	0.616218	FALSE	NA	H17
C1orf141	5	0.0444225	0.866613	FALSE	5	0.166212	0.402446	FALSE	NA	H17
C1orf146	4	-0.0432179	0.912818	FALSE	4	0.102723	0.609005	FALSE	NA	H17
C1orf158	5	-0.120784	0.293538	FALSE	4	0.14435	0.283547	FALSE	NA	H17
C1orf159	5	-0.0350527	0.876015	FALSE	5	-0.00289759	0.619805	FALSE	NA	H23
C1orf162	5	-0.155519	0.328152	FALSE	5	0.115038	0.738772	FALSE	NA	H456
C1orf167	5	-0.126677	0.300505	FALSE	5	-0.146885	0.884522	FALSE	NA	H17
C1orf168	4	-0.133437	0.69223	FALSE	4	0.198991	0.188648	FALSE	NA	H17
C1orf172	5	0.225081	0.196684	FALSE	4	-0.191202	0.705694	FALSE	NA	H17
C1orf173	4	0.244296	0.073735	FALSE	4	0.0319344	0.480254	FALSE	NA	H17
C1orf174	5	0.347894	0.438556	FALSE	5	-0.241718	0.286837	FALSE	NA	H17
C1orf177	5	-0.381188	0.309965	FALSE	5	-0.157314	0.909307	FALSE	NA	H17
C1orf185	5	0.0697806	0.924121	FALSE	5	0.285111	0.0389986	FALSE	NA	H456
C1orf186	5	-0.0419713	0.903974	FALSE	5	0.0954094	0.732409	FALSE	NA	H456
C1orf189	5	-0.0768814	0.589898	FALSE	5	-0.0577804	0.963657	FALSE	NA	H17
C1orf192	5	-0.17138	0.635639	FALSE	5	-0.149492	0.918343	FALSE	NA	H17
C1orf194	5	-0.0464749	0.444506	FALSE	5	-0.641347	0.13713	FALSE	NA	H17
C1orf195	5	-0.291211	0.086857	FALSE	5	0.00882016	0.795518	FALSE	NA	H17
C1orf198	5	-0.105202	0.562525	FALSE	5	0.0681992	0.512468	FALSE	NA	H17
C1orf204	5	-0.218836	0.559147	FALSE	5	-0.0110649	0.95458	FALSE	NA	H17
C1orf21	5	-0.0314801	0.88074	FALSE	5	-0.156771	0.389161	FALSE	NA	H456
C1orf210	5	-0.153067	0.848926	FALSE	5	0.29709	0.0626623	FALSE	NA	H456
C1orf216	5	-0.0628247	0.660873	FALSE	5	-0.0465298	0.862088	FALSE	NA	H17
C1orf222	5	0.235048	0.0964973	FALSE	5	0.108454	0.775811	FALSE	NA	H17
C1orf226	5	0.152259	0.639219	FALSE	3	-0.172274	0.261269	FALSE	NA	H17
C1orf227	5	-0.0895249	0.754005	FALSE	5	-0.011514	0.850911	FALSE	NA	H17
C1orf228	5	-0.20795	0.61434	FALSE	5	0.068847	0.37733	FALSE	NA	H17
C1orf229	5	0.0576641	0.882416	FALSE	5	-0.272364	0.227248	FALSE	NA	H17
C1orf233	5	-0.114192	0.776962	FALSE	5	0.31447	0.0143202	FALSE	NA	H17
C1orf234	4	0.192482	0.105272	FALSE	4	-0.0125159	0.268103	FALSE	NA	H17
C1orf27	4	-0.21306	0.236254	FALSE	3	-0.459068	0.0564898	FALSE	NA	H456
C1orf35	5	0.183186	0.412354	FALSE	4	0.132356	0.277863	FALSE	NA	H17
C1orf43	5	-0.193823	0.149481	FALSE	5	-0.271327	0.361877	FALSE	NA	H456
C1orf50	5	-0.0688212	0.602597	FALSE	5	0.00337517	0.880879	FALSE	NA	H456
C1orf51	5	-0.227845	0.247811	FALSE	5	-0.0582175	0.553618	FALSE	NA	H17
C1orf52	5	0.000934213	0.998	FALSE	5	-0.179109	0.95458	FALSE	NA	H17
C1orf53	5	0.00689786	0.850863	FALSE	5	0.176086	0.318891	FALSE	NA	H17
C1orf54	5	-0.0531435	0.835172	FALSE	5	0.219235	0.386633	FALSE	NA	H17
C1orf56	5	-0.152421	0.109175	FALSE	5	0.112901	0.525386	FALSE	NA	H17
C1orf61	5	-0.114251	0.670527	FALSE	5	0.196314	0.55595	FALSE	NA	H456
C1orf63	5	0.139148	0.262464	FALSE	5	0.145623	0.237266	FALSE	NA	H17
C1orf64	5	0.151737	0.370745	FALSE	5	-0.104431	0.740492	FALSE	NA	H23
[truncated: 20,556 more rows]
