# Supplementary material for: Lysosomal down-regulation of the mu opioid receptor is opposed by the Retromer complex
Source: Sci Adv. 2026 Mar 20;12(12):eadx8715. doi: 10.1126/sciadv.adx8715 (PMC13004025; doi:10.1126/sciadv.adx8715)
Supplement: Supplementary file 2 — Tables S1 to S4 [file sciadv.adx8715_tables_s1_to_s4.zip › adx8715_table_s2.xlsx]

## Sheet: Supp Table 2A
metacluster	Oprm1_pct	Actr8_pct	Anapc4_pct	Arf6_pct	Bms1_pct	Btaf1_pct	C15orf27	C6orf62	Cbll1_pct	Ccs_pct	Cenpa_pct	Chmp6_pct	Clrn3_pct	Cnot4_pct	Cpsf1_pct	Csde1_pct	Cstf1_pct	Cwc22_pct	Cyb5r3_pct	Dctn3_pct	Dda1_pct	Ddx10_pct	Ddx24_pct	Dhx37_pct	Dimt1_pct	Dkc1_pct	Dnttip2_pct	Eif3g_pct	Eif3i_pct	Eif4e_pct	Eif4g2_pct	Eno1_pct	Fam57a	Fcf1_pct	Fip1l1_pct	Fnbp1_pct	Fzr1_pct	Gapvd1_pct	Gar1_pct	Gdi2_pct	Gnl2_pct	Gpi	Gstp1_pct	Hccs_pct	Heatr1_pct	Hist1h2ab	Hust1h2bc	Hist2h3c	Hmbs_pct
MC_38: Claustrum neurons	93.68	37.32	47.45	6.16	32.78	64.03	not found	not found	33.43	24.18	0.77	6.42	0	86.31	22.47	59.16	7.05	26.11	10.2	57.16	29.18	54.52	92.93	8.7	35.9	19.82	23.79	20.78	38.27	65.54	63.13	55.18	not found	35.36	59.33	76.42	13.37	76.33	16.62	58.15	38.47	not found	11.83	7.27	15.71	not found	not found	not found	16.17
MC_37: Isocortical Neurons	90.45	38.25	50.09	6.78	39.51	63.98	not found	not found	29.42	26.28	1.25	8.65	0	84.57	22.43	63.77	8.22	30.16	7.63	51.93	29.41	53.11	91.74	8.33	30.43	20.91	24.96	20.68	33.19	59.63	66.29	52.08	not found	28.02	63.54	79.84	12.72	75.65	14.08	58.73	39.15	not found	12.18	13.81	17.08	not found	not found	not found	17.45
MC_5: Hypothalamic and pallidal MGE neurons	86.93	55.49	61.93	7.77	48.48	83.9	not found	not found	47.73	42.61	3.22	18.75	0	95.64	39.77	83.9	13.26	41.29	8.9	66.86	36.36	77.08	96.59	16.1	36.55	32.77	45.64	29.73	52.65	67.42	80.3	70.08	not found	54.92	71.97	92.23	19.89	94.51	23.11	71.21	50.57	not found	25.19	13.64	33.52	not found	not found	not found	28.41
MC_40: Claustrum neurons	81.84	36.45	42.27	5.72	31.88	73.06	not found	not found	32.19	19.35	3.33	5.18	0.33	84.48	22.61	68.86	6.64	29.38	11.32	50.27	27.93	49.97	92.66	8.1	32.84	17.59	19.99	23.34	35.59	58.38	58.79	56.03	not found	30.85	61.01	63.12	11.39	72.96	16.24	53.83	37.84	not found	11.93	20.35	12.33	not found	not found	not found	16.56
MC_24: MGE PV isocortical interneurons	81.82	34.85	54.55	3.03	31.82	56.06	not found	not found	36.36	34.85	0	10.61	0	87.88	19.7	66.67	7.58	36.36	15.15	45.45	45.45	57.58	89.39	10.61	25.76	25.76	13.64	12.12	34.85	56.06	66.67	50	not found	34.85	69.7	96.97	18.18	77.27	15.15	65.15	43.94	not found	9.09	7.58	16.67	not found	not found	not found	21.21
MC_117: Pontine and medullary neurons	76.55	46.85	56.69	6.52	42.67	81.44	not found	not found	35.65	28.54	0	15.24	0	90.46	25.38	78.95	11.08	37.22	12.73	45.45	26.24	61.29	98	17.41	30.72	28.83	22.87	25.04	51.49	68.19	76.36	62.04	not found	31.95	78.88	94.51	15.84	90.26	16.39	70.9	32.12	not found	7.4	19.38	26.75	not found	not found	not found	24.49
MC_55: Olfactory area excitatory neurons	76.26	34.22	36.85	5.45	31.73	61.64	not found	not found	32.73	23.59	0.91	6.6	0.21	82.74	20.7	58.89	7.89	30.3	11.53	40.84	26	58.45	85.31	10.71	34.23	17.04	22.54	17.35	28	53.79	53.04	45.23	not found	24.93	58.27	71.49	13.94	65.51	16.31	48.31	32.37	not found	12.41	22.29	16.63	not found	not found	not found	18.15
MC_4: Long-range projecting interneurons of cortex	73.84	41.32	51.95	5.79	39.77	68.53	not found	not found	43.76	29.29	0.68	11.24	0	90.81	26.26	68.5	10.04	34.48	9.99	60.26	37.09	60.26	96.65	9.82	39.44	21.27	30.76	22.92	41.06	67.19	68.84	72.44	not found	36.19	67.93	83.39	17.69	80.08	20.1	65.33	41.76	not found	12.57	9.63	16.49	not found	not found	not found	21.1
MC_195: Tegmental neurons	73.09	47.58	55.93	7.06	38.17	62.06	not found	not found	31.67	25.38	2.11	11.25	0	86.32	20.41	68.34	7.39	36.09	13.58	46.59	37.09	58.38	93.44	13.53	33.67	22.45	29.01	21.88	40.99	64.38	58.93	48.76	not found	28.54	69.51	91.02	19.08	76.46	17.63	66.59	41.05	not found	23.31	11.88	18.1	not found	not found	not found	17.73
MC_191: Hypothalamic neurons	70.43	49.03	58.88	6.6	44.4	59.17	not found	not found	35.74	28.27	1.06	10.33	0	87.2	26.11	69.96	8.54	40.89	12.34	43.87	35.83	61.18	92.39	13.47	34.06	26.07	29.46	19.82	37.1	63.87	62.52	48.12	not found	27.46	71.59	89.69	20.03	78.39	17.34	65.2	43.77	not found	21.88	20.96	21.37	not found	not found	not found	16.18
MC_214: Lateral habenular neurons	70.11	32.27	51.13	3.57	29.03	54.07	not found	not found	26.32	21.19	0.75	5.44	0	77.86	19.33	56.28	4.61	28.68	9.68	23.16	24.27	45.53	86.29	13.12	30.5	18.58	23.15	11.69	23.37	56.79	44.72	37.41	not found	23.74	53.43	83.62	17.8	66.38	11.32	52.83	36.32	not found	10.22	23.17	14.51	not found	not found	not found	16.83
MC_56: Cerebellar golgi neurons	69.74	25.3	30.55	2.26	23.46	47.62	not found	not found	19.93	12.4	0.92	4.21	0	71.63	15.31	47.36	4.9	24.83	4.46	22.14	15.79	50.34	73.63	4.59	19.64	8.97	13.86	7.67	13.96	44.39	38.22	21.81	not found	13.6	43.91	65.99	10.65	60.16	6.75	34.91	24.4	not found	7.38	23.8	11.39	not found	not found	not found	12.87
MC_193: Hypothalamic neurons	67.34	47.53	58.37	7.54	43.77	61.81	not found	not found	27.61	21.17	1.32	9.3	0	88.58	22.45	71.39	8.39	37.26	9.93	41.18	33.11	62.49	90.98	13.78	30.24	24.57	30.82	21.27	36.42	64.87	60.97	46.74	not found	28.02	71.6	87.51	17.6	72.82	17.18	63.21	44.97	not found	19.24	23.44	18.74	not found	not found	not found	17.17
MC_194: Posterior hypothalamic neurons	67.15	49.12	60.53	10.61	39.84	63.97	not found	not found	34.36	23.6	1.57	12.22	2.04	86.67	23.22	69.71	9.52	33.87	24.73	53.33	44.72	60.38	94.11	14.98	34.68	24.96	27.57	28.64	48.18	72.63	67.63	62.09	not found	32.86	70.97	88.99	22.83	79.17	17.62	72.71	50.02	not found	29.66	18.12	17.72	not found	not found	not found	18.17
MC_130: Pontine and medullary neurons	66.87	37.39	59.98	10.95	32.96	70.13	not found	not found	30.98	39.98	1.86	13.54	0	90.12	19.63	67.69	5.65	38.39	18.91	46.99	44.9	59.42	91.23	11.9	33.7	19.56	19.28	24.21	41.43	64.57	73.1	66.1	not found	42.28	67.64	85.2	18.13	81.93	23.03	69.81	49.87	not found	11.43	15.13	14.75	not found	not found	not found	23.37
MC_44: Cortical and piriform upper layer neurons	66.2	36.73	42.14	3.97	38.82	72.11	not found	not found	32.37	23.19	4.51	7.6	0.05	84.83	22.95	65.22	7.32	29.49	7.77	45.03	25.82	55.91	90.87	10.11	28.54	17.95	22.77	16.11	28.05	59.39	53	63.53	not found	26.22	59.72	76.49	13.12	72.39	16.31	55.48	34.58	not found	10.76	7.02	16.66	not found	not found	not found	18.82
MC_192: Hypothalamic neurons	65.12	46.39	57.04	6.78	38.83	60.86	not found	not found	31.16	25.43	1.6	11	0	84.9	22.74	68.93	7.94	35.51	14.14	43.08	34.42	58.3	93.05	12.2	34.09	22.49	25.64	22.54	34.97	62.61	63.29	46.91	not found	25.99	70.06	85.24	18.37	75.55	16.57	62.96	42.67	not found	21.59	12.04	21.59	not found	not found	not found	14.47
MC_59: Immature olfactory bulb neurons	64.97	30.56	52.01	2.68	23.98	60.48	not found	not found	25.52	20.32	0.82	6.25	0.03	92.16	18.87	66.24	6.16	38.87	4.31	8.31	25.35	57.38	87.01	10.8	29.71	18.38	13.7	4.26	16.01	55.81	51.51	42.55	not found	25.53	59.16	94.13	12.72	82.43	7.41	59.49	40.1	not found	2.82	10.87	23.03	not found	not found	not found	15.19
MC_178: Posterior medullary neurons	64.47	42.51	54.59	9.95	33.26	68.06	not found	not found	36.02	30.42	1.58	12.83	0	89.8	27.52	72.36	8.57	35.3	14.66	48.67	40.4	61.4	92.63	12.57	34.33	23.56	21.96	22.18	38.64	68.87	67.94	54.93	not found	29.32	73.18	92.96	19.16	83.9	15.84	74.3	43.26	not found	16.63	16.39	20.57	not found	not found	not found	18.41
MC_142: Pontine and medullary neurons	63.77	38.25	48.26	6.7	26.77	60.62	not found	not found	31.4	21.82	1.88	9.91	0.08	85.86	20.76	65.81	7.08	30.94	11.36	41.53	31.49	52.71	90.92	10.07	31	21.2	19.19	18.81	35.55	60.54	65.16	44.5	not found	22.74	64.37	85.38	15.07	77.03	13.86	64.32	36.8	not found	9.5	12.91	15.24	not found	not found	not found	15.96
MC_176: Reticular medullary neurons	63.27	48.1	63.99	11.75	37.78	77.2	not found	not found	44.35	37.61	1.85	15.13	0	95.37	32.42	79.13	10.78	41.58	16.93	53.56	44.34	70.07	95.79	15.95	41.94	31.36	26.15	27.34	49.24	77.39	76.1	64.25	not found	34.49	80.93	96.74	21.11	87.65	18.82	80.4	45.9	not found	19.38	20.96	27.24	not found	not found	not found	24.49
MC_58: Inhibitory olfactory neurons	62.27	47.59	50.21	5.63	44.07	79.48	not found	not found	41.83	33.5	10.76	8.99	3.13	93.65	31.45	79.19	10.71	37.01	9.32	44.75	34.89	68.13	89.92	10.26	46.2	20.58	22.69	15.87	30.89	68.61	69.15	67	not found	33.82	72.89	76.6	15.55	86.63	21.85	69.98	39.27	not found	11.69	21.31	26.74	not found	not found	not found	17.13
MC_36: Cortical neurons	62.18	30.37	36.88	5.52	23.11	62.27	not found	not found	30.7	14.66	12.35	6.77	0	78.02	16.59	59.67	6.56	22.5	6.12	40.83	24.31	45.42	86.33	7.01	28.81	12.37	17.15	14.9	27.66	51.08	52.38	40.51	not found	18.38	48.88	76.42	10.86	63.75	12.08	49.3	36.7	not found	10.72	3.65	10.88	not found	not found	not found	10.04
MC_185: Midbrain dopaminergic neurons	62.09	35.86	47.17	5.21	32.8	56.52	not found	not found	24.7	20.7	1.32	6.88	0	81.29	16.94	60.17	6.56	30.11	9.13	28.62	23.92	50.62	85.76	11.48	29.91	20.97	23.93	12.62	22.52	56.01	51.54	30.79	not found	21.13	58.36	76.58	14.99	67.2	11.04	52.33	36.86	not found	11.69	12.48	16.34	not found	not found	not found	13.9
MC_177: Pontine and medullary neurons	61.91	41.58	57.28	9	32.47	72.01	not found	not found	36.84	29.61	2.05	10.57	0	92.89	24.68	75.63	9.51	40.2	13.86	45.37	36.54	65.19	93.36	10.82	36.23	23.68	19.16	22.13	40.66	68.9	70.1	55.96	not found	28.4	73.82	94.52	17.65	85.54	13.85	73.42	42.27	not found	14.14	16.68	20.07	not found	not found	not found	19.02
MC_112: Midbrain and pontine neurons	60.29	39.08	50.3	8	29.65	64.03	not found	not found	29.99	21.31	1.31	9.96	0	89.02	21.31	67.76	7.01	30.97	12.18	43.29	34.99	58.78	90.76	9.26	30.11	22.74	18.04	19.52	32.97	65.88	62.2	53.42	not found	20.92	69.57	89.69	14.66	79.82	11.63	70.55	36.11	not found	12.26	17.62	16.47	not found	not found	not found	19.41
MC_221: Inferior olivary excitatory neurons	60.11	28.73	42.08	7.32	21.91	51.06	not found	not found	19.5	28.89	2.31	8.91	0	76.39	10.33	55.33	5.23	32.13	7.82	40.35	22.71	45.24	91.07	6.71	18.19	24.53	16.31	17.81	30.81	54.29	62.34	47.52	not found	20.44	46.19	56.93	10.53	65.83	10.86	56.12	28.12	not found	9.99	11.3	12.39	not found	not found	not found	14.25
MC_22: MGE SST interneurons of hippocampus	60.06	36.48	50.05	7.04	34.91	65.44	not found	not found	28.83	28.22	1.27	8.74	0.07	83.77	19.56	69.01	9.44	37.23	9.32	37.84	32.32	61.38	88.45	12.65	31.38	19.13	23.49	18.26	28.02	60.61	70.63	50.22	not found	24.1	65.93	89.33	21.38	69.66	14.74	61.51	37.88	not found	7.07	15.11	18.81	not found	not found	not found	15.47
MC_43: Upper layer excitatory neurons (primarily entorhinal and subicular)	59.58	35.84	39.24	4.61	37.62	61.1	not found	not found	25.64	20.94	1.17	7.7	0.01	80.22	18.35	57.21	6.5	29.74	6.65	41.04	21.48	49.35	89.5	9.13	27.11	20.41	22.95	12.81	20.84	55.3	54.83	48.08	not found	22.48	57.59	75.24	11.73	63.66	17.45	43.66	34.39	not found	7.99	10.99	16.07	not found	not found	not found	14.1
MC_32: Subicular neurons	59.52	27.57	38.35	2.44	22.51	55.03	not found	not found	21.08	20.08	1.13	4.15	0	75.62	15	49.69	5.47	23.71	7.11	17.76	17.58	41.88	79.13	9.19	23.28	16.75	15.69	6.09	13.49	53.35	38.14	27.45	not found	17.6	49.17	70.35	11.42	61.73	8.16	42.19	28.87	not found	6.35	14.76	13.58	not found	not found	not found	13.34
MC_101: Midbrain neurons	59.49	50.23	59.96	13.67	32.61	68.55	not found	not found	41.82	29.25	1.12	18.81	0	91.55	27.17	77.92	10.64	37.28	16.45	65.2	51.86	59.4	96.79	12.71	39.48	28.37	29.12	35.06	56.4	76.28	77.47	74.1	not found	35.18	74.86	92.91	24.82	83.88	21.71	78.4	50.16	not found	25.21	21.06	18.46	not found	not found	not found	21.74
MC_169: Tegmental neurons	59.41	41.22	55.05	7.82	29.93	65.29	not found	not found	33.28	24.17	2.01	9.39	0	88.78	25.24	68.51	8.49	32.77	13.19	41.24	35.69	53.95	91.7	10.86	33.35	23.92	18.86	20.68	38.39	63.17	66.41	50.82	not found	27.81	70.7	92.98	16.89	80.67	15.21	68.54	40.98	not found	13.91	14.62	19	not found	not found	not found	19.11
MC_200: PAG and SCm neurons	59.25	32.15	45.63	4.6	25	55.02	not found	not found	25.3	23.24	4.53	8.93	0.14	77.95	17.43	58.82	7.22	24.6	8.19	38.63	25.63	50.5	90.92	8.31	29.99	18.67	20.73	17.38	27.23	55.62	61.13	43.23	not found	22.57	59.51	70.62	13.96	67.45	12.39	53.69	35.27	not found	8.73	17.18	12.53	not found	not found	not found	12.71
MC_161: Pedunculopontine cholinergic neurons	59.23	51.14	60.07	10.71	38.64	74.42	not found	not found	47.46	32.68	1.28	12.67	0	93.78	35.15	79.03	13.81	46.76	11.13	55.48	41.21	69.93	97.09	15.14	40.77	30.08	26.87	24.64	45.98	77.18	75.92	65.74	not found	35.68	83.6	96.94	18.27	87.78	17.53	78.45	51.32	not found	11.57	25.87	29.76	not found	not found	not found	24.35
MC_45: Subicular neurons	59.02	35.94	47.36	4.61	34.15	71.02	not found	not found	41.54	28.36	2.11	7.15	0	89.12	24.46	63.81	11.13	29.13	8.51	40.79	27.22	59.65	92.14	8.23	37.3	16.27	24.03	18.75	29.6	57.83	60.05	60.22	not found	38.82	59.19	81.08	14.55	77.38	16.7	56.72	38.25	not found	9.96	45.22	14.73	not found	not found	not found	17.93
MC_123: Pontine and medullary neurons	58.86	41.07	53.46	7.55	30.71	70.09	not found	not found	33.95	23.24	1.24	12.09	0	88.34	25.17	70.04	8.45	34.72	11.29	49.04	40.66	58.52	93.5	10.94	32.57	26.13	22.89	23.69	40.85	69.38	69.36	60.06	not found	26.72	72.11	92.05	15.21	82.79	12.68	75.2	39.26	not found	11.29	21.63	17.85	not found	not found	not found	17.98
MC_91: Hypothalamic and midbrain neurons	58.85	39.54	47.43	8.98	24.96	57.29	not found	not found	32.07	21.65	0.72	12.81	0	83.59	18.76	69.12	7.07	29.1	9.47	48.85	31.48	43.88	91.73	7.92	28.3	21.84	21.68	29.81	46.69	62.17	67.79	49.8	not found	24.49	61.33	84.23	18.29	74.32	16.02	68.84	36.04	not found	20	16	13.7	not found	not found	not found	17.16
MC_41: Layer 6 cortical neurons	58.39	35.93	38.87	5.47	34.17	62.24	not found	not found	29.21	22.07	0.94	9.37	0.02	81.12	20.62	59.54	7.68	31.25	6.41	45.79	23.55	50.48	88.57	7.92	29.37	18.03	23.74	17.39	28.27	58.06	58.78	48.34	not found	25.83	57.23	78.27	13.94	69.17	15.94	52.63	38.59	not found	9.4	8.78	15.7	not found	not found	not found	15.41
MC_15: Hypothalamic and pallidal neurons	58.18	50.18	68.05	13.69	41.48	79.71	not found	not found	42.65	49.05	2.45	15.24	0	94.43	33.89	80.83	12.29	48.29	18.57	63.82	51.6	72.81	97.63	18.69	42.75	30.27	27.83	34.16	54.66	76.93	82.21	73.72	not found	39.3	84.12	97.02	21.83	89.65	18.6	81.24	49.77	not found	11.3	26.56	27.52	not found	not found	not found	20.97
MC_111: Pontine and medullary neurons	58.04	42.73	62.13	8.97	32.84	73.02	not found	not found	34.8	33.48	1.24	8.76	0.14	90.5	24.53	74.49	7.64	35.46	14.57	46.39	41.29	58.49	89.72	12.6	35.94	25.52	20.08	18.88	36.02	67.48	65.64	54.75	not found	35.43	74.96	87.72	18.2	84.79	16.06	69.47	45.68	not found	13.34	13.98	21.57	not found	not found	not found	20.39
MC_54: Lateral olfactory tract and amygdalar neurons	57.99	40.78	46.88	3.54	38.31	65.04	not found	not found	32.11	27.77	1.62	5.55	0.08	83.8	23.98	59.88	9.68	34.68	9.66	33.87	24.31	57.13	88.18	14.84	38.81	18.06	25.44	16.28	23.09	53.82	55.6	45.52	not found	26.31	61.99	74.76	14.7	68.11	15.91	48.84	43.21	not found	12.74	56.52	20.5	not found	not found	not found	18.89
MC_120: Pontine and medullary neurons	57.87	45.69	64.03	7.79	33.3	74.94	not found	not found	35.4	37.18	1.36	10.59	0	90.8	28.36	71.98	7.6	41.24	20.97	45.59	40.47	64.35	92	15.48	40.87	28.88	23.58	19.16	32.02	67.22	63.75	59.99	not found	40.4	73.42	91.26	17.71	83.23	15.98	65.12	43.88	not found	18.91	24.7	20.48	not found	not found	not found	21.67
MC_135: Pontine and medullary reticular neurons	57.53	46.55	59.91	12.45	44.69	77.27	not found	not found	45.39	35.47	1.55	13.57	0	95.06	32.46	81.58	12.48	42.71	11.93	60.13	40.86	68.89	96.72	14.7	41.59	31.85	24.01	28.7	48.5	79.49	78.46	69.34	not found	36.6	82.7	95.56	19.19	88.63	16.69	78.35	48	not found	11.64	25.7	28.95	not found	not found	not found	24.82
MC_39: Isocortical Neurons	57.53	39.32	48.07	6.78	39.06	73.43	not found	not found	41.75	28.77	2.54	9.91	0.13	89.61	25.05	71.56	9.62	35.84	8.79	52.58	32.88	59.99	94.95	10.05	37.98	20.1	28.72	21.59	36.27	63.99	64.55	59.82	not found	34.33	64.51	80.99	17.96	75.58	20.63	61.21	43.14	not found	10.8	16.33	19.65	not found	not found	not found	18.79
MC_34: Layer 6 isocortical neurons	56.78	33.68	37.84	5.94	31.53	63.16	not found	not found	26.78	19.95	3.68	9.59	0.01	79.19	19	61.67	6.92	25.43	7.19	43.62	25.17	44.3	89.18	6.64	30.4	17.84	21.85	16.85	29.29	52.68	59.86	50.53	not found	23.5	56.56	74.81	13.52	68.24	13.5	54.49	33.02	not found	9.5	9.94	14.07	not found	not found	not found	14.02
MC_207: Tegmental neurons	56.69	39.61	47	5.67	28.61	52.88	not found	not found	27.75	21.21	1.15	9.71	0	78.39	15.72	56.66	7.98	31.7	10.37	35.16	25.33	42.34	86.22	8.19	24.17	18.56	19.02	18.84	28.47	52.8	55.69	39.94	not found	17.4	61.92	85.3	18.09	66.35	11.55	56.99	34.55	not found	14.15	9.33	13.3	not found	not found	not found	13.1
MC_144: Medulary vestibular neurons	56.61	37.94	47.39	9.06	30.23	65.58	not found	not found	32.82	27.28	1.28	10.77	0	89.34	22.51	67.17	8.55	32.93	10.75	46.71	34.65	57.72	89.35	10.71	33.96	22.68	19.25	21.36	35.5	62.1	65.83	45.19	not found	30.47	65.07	88.66	14.55	80.66	12.51	66.51	40.93	not found	8.75	19.02	20.19	not found	not found	not found	15.46
MC_175: Medullary neurons	55.66	29.82	39.01	5.77	23.38	58.75	not found	not found	23.22	17.71	0.94	7.9	1.09	80.36	15.37	56.39	5.75	23.05	8.05	33.18	24.43	51.95	76.7	7.63	24	14.36	14.97	13.43	28.05	55.18	59.7	29.18	not found	21.76	56.52	79.88	11.7	66.63	9.14	57.49	28.71	not found	5.69	28.71	15.74	not found	not found	not found	10.86
MC_109: Raphe serotoneregic and excitatory neurons	54.79	39.7	50.55	9.83	27.65	59.72	not found	not found	31.68	25.88	3.62	11.26	0	86.55	19.2	66.06	7.75	29.32	12.49	47.1	37.91	54.87	91.05	8.56	32.33	22.42	21.39	24.03	38.21	66.11	68.37	56.68	not found	27.06	61.9	88.43	17.16	76.18	14.47	66.81	36.49	not found	13.35	15.61	14.52	not found	not found	not found	17.35
MC_197: Hypothalamic neurons	54.74	47.97	59.95	13.86	35.78	65.51	not found	not found	38.41	27.54	1.77	16.84	0	89.52	24.34	75.2	9.55	34.92	18.84	64.18	47.44	54.81	95.83	12.29	34.92	29.73	29.26	37.05	54	70.39	74.38	67.87	not found	32.05	73.55	90.78	25.46	77.27	22.06	78.56	47.02	not found	33.14	21.06	17.66	not found	not found	not found	17.73
MC_103: Midbrain neurons	54.47	49.2	64.66	14.4	31.59	71.63	not found	not found	45.61	34.97	1.76	21.13	0	90.41	27.13	79.1	11.08	36.89	17.34	72	52.16	63.49	97.19	12.89	37.49	28.41	29.29	37.08	61.21	77.35	80.53	75.34	not found	35.99	78.11	93.09	26.95	82.83	23.85	77.49	49.4	not found	28.33	28.95	19.48	not found	not found	not found	25.71
MC_166: Noradrenergic neurons of the nucleus solitarius	54.27	50.18	78.05	11.65	41.21	85.35	not found	not found	50.18	47.41	8.14	16.3	0	95.01	35.24	82.62	10.72	44.91	31.74	54.6	54.29	73.69	96.71	15.36	41.44	30.42	25.89	26.79	45.14	78.93	78.37	70.56	not found	51.65	81.99	97.58	23.8	92.66	18.88	82.51	55.47	not found	17.39	19.99	22.92	not found	not found	not found	28.74
MC_33: Layer 6 isocortical neurons	54.18	33.2	42.45	5.18	26.39	47.17	not found	not found	22.88	20.58	2.26	7.07	0	78.76	16.82	59.19	6.46	27.09	6.53	37.88	24.44	46.87	90.22	9.04	29.52	18.29	19.72	14.27	26.01	50.35	59.05	37.54	not found	22.43	55.31	65.3	13.27	70.46	10.95	52.18	34.51	not found	8.07	19.4	12	not found	not found	not found	15.02
MC_140: Pontine and medullary neurons	54.03	30.52	42.94	3.93	24.4	55.14	not found	not found	19.95	15.75	2.13	7.22	0.03	76.65	13.58	53.97	5.07	26.19	7.75	20.02	20.34	47.22	80.93	8.37	24.73	17.83	18.05	8.09	16.75	49.4	45.48	30.73	not found	15.61	50.83	78.01	10.99	63.89	9.58	51.3	29.84	not found	5.33	18.32	13.38	not found	not found	not found	12.38
MC_95: Tectal neurons	53.65	47.6	62.42	11.14	36.32	68.72	not found	not found	38.92	30.74	0.97	14.91	0.13	89.26	23.12	78.23	10.58	43.5	11.46	49.29	41.2	60.46	95.26	12.31	36.91	25.21	26.81	29.48	45.67	70.36	74.17	60.29	not found	28.07	76.64	92.57	21.5	82.51	18.53	75.3	48.71	not found	14.89	22.05	24.82	not found	not found	not found	15
MC_204: Tectal neurons	53.62	53.84	59.62	14.55	32.62	71	not found	not found	44.98	33.11	1.1	18.55	0	91.44	30.18	80.63	10.88	39.19	15.55	69	55.25	62.43	97.13	13.84	38.92	27.39	30.73	43.23	63.28	76.2	80.2	73.66	not found	37.03	77.19	94.84	28.47	84.56	23.65	81.43	52	not found	29.25	24.38	20.86	not found	not found	not found	23.41
MC_205: Tegmental neurons	53.24	51.22	61.41	14.01	30.17	63.92	not found	not found	41.84	32.95	1.92	18.59	0	90.4	28.82	75.26	11.1	34.22	17.57	66.47	49.55	60.55	96.66	12.46	39.17	26.81	28.21	40.75	62.62	76	72.06	70.7	not found	35.74	74.07	94.78	28.86	82.93	22.87	80.09	48.14	not found	33.89	21.08	20.47	not found	not found	not found	22.17
MC_26: CGE interneurons	53.19	36.2	45.02	6.43	29.41	62.18	not found	not found	28.85	22.89	7.63	8.92	0	83.03	19.92	60.3	7.69	31.18	9.15	45.16	31.06	51.62	93.57	8.11	29.98	20.12	21.42	21.78	31.47	55.55	62.78	42.43	not found	24.9	62.4	76.94	14.08	73.6	14.22	60.86	37.3	not found	7.13	18.1	14.38	not found	not found	not found	15
MC_57: Inhibitory olfactory neurons	53.06	30.29	35.31	2.3	27.76	54.31	not found	not found	21.01	19.38	1.08	4.89	0	76.29	17.6	50.58	5.29	23.63	5.93	25.23	18.65	49.47	80.53	6.28	27.53	12.86	19.01	11.88	17.59	45.48	44.42	29.41	not found	16.68	49.1	74.81	12.3	62.05	10.69	40.77	28.68	not found	7.8	11.39	15.17	not found	not found	not found	15.53
MC_94: Tegmental neurons	53.03	45.83	57.25	8.99	32.16	62.28	not found	not found	34.39	33.75	0.83	11.42	0	84.6	23.5	71.17	11.02	34.56	11.15	47.19	41.53	55.36	94.19	12.41	36	23.55	27.71	27.77	41.96	59.54	65.59	57.06	not found	29.86	73.33	86.17	19.32	79.79	18.4	64.72	45.51	not found	18.63	30.3	17.96	not found	not found	not found	20.48
MC_122: Pontine and medullary neurons	52.86	47.22	57.58	11.52	36.51	69.18	not found	not found	36.63	28.03	1.96	10.28	0	88.72	27.79	73.3	7.89	38.03	11.54	43.78	38.93	56.37	91.13	12.91	37.84	25.6	23.45	24.77	38.27	65.97	64.18	54.47	not found	31.84	75.73	91.68	19.81	85.91	15.09	71.77	41.97	not found	12.59	16.14	19.77	not found	not found	not found	20.17
MC_6: Pallidal and septal MGE neurons	52.52	27.32	28.9	4.2	18.33	53.31	not found	not found	20.85	15.42	1.01	5.54	0	76.62	14.42	54.56	5.29	22.12	6.67	16.52	16.01	33.18	66.52	5.19	20.41	14.68	15.73	9.89	17.82	45.95	51.05	43.26	not found	19.75	44.02	43.63	8.01	59.46	9.13	48.73	25.25	not found	5.14	12.01	8.21	not found	not found	not found	10.17
MC_64: Ependymal cells	52.36	30.42	34.98	4.45	21.82	58.37	not found	not found	27.52	18.78	0.7	7.3	0.18	77.15	16.7	56.59	6.44	27.22	8.41	44.14	23.07	43.23	80.1	5.9	24.69	18.8	20.9	18.56	30.55	49.94	51.8	47.18	not found	25.87	45.28	53.42	11.26	58.36	14.67	49.67	29.2	not found	12.42	23.99	11.5	not found	not found	not found	18.49
MC_196: Tegmental neurons	52.07	43.66	53.93	9.93	33.79	60.86	not found	not found	34.08	26.65	1.82	12.66	0	87.23	23.22	67.58	8.01	31.8	16.83	51.73	40.34	55.29	94.72	12.61	34.06	23.53	24.46	26.35	44.05	66.88	64.81	60.7	not found	27.99	68.66	88.88	23.42	77.03	17.43	67.52	42.76	not found	22.5	18.87	17.95	not found	not found	not found	17.47
MC_2: Striatal	51.99	46.96	57.29	10.81	32.62	67.02	not found	not found	34.62	27.34	2.7	12.91	1.05	86.12	24.24	71.42	8.59	33.63	16.36	53.97	45.74	56.1	94.5	13.85	36.3	24.07	24.21	28.83	46.58	65.57	71.24	58.16	not found	31.44	69.57	89.93	20.38	78.66	18.05	72.67	45.11	not found	22.65	18.78	18.12	not found	not found	not found	20.95
MC_48: Hippocampal CA1 neurons	51.74	52.56	57.96	8.98	38.52	79.77	not found	not found	45.4	35.67	1.37	17.01	0	96.3	31.1	77.08	8.2	43.78	11.32	64.76	37.07	66.34	99.12	11.81	38.04	27.72	39.23	30.98	50	74.13	78.13	59.93	not found	41.45	71.68	88.88	24.59	85.27	23.97	73.17	50.05	not found	10.79	13.76	25.54	not found	not found	not found	21.84
MC_173: Pontine and medullary reticular neurons	51.7	41.52	55.57	7.33	32.24	67.47	not found	not found	34.73	28.23	1.6	9.93	0	90.51	26.23	68.88	8.75	35.34	10.07	40.48	33.54	56.54	92.49	11.39	34.24	20.63	19.72	20.04	37.65	61.93	66.77	47.7	not found	24.86	69.56	92.09	16.83	79.57	12.67	68.26	39.85	not found	10.78	21.21	20.79	not found	not found	not found	17.04
MC_143: Pontine and medullary neurons	51.6	43.11	53.64	9.22	34.9	72.44	not found	not found	38.54	30.93	1.09	12.08	0	91.48	26.57	74.7	9.88	37.55	9.88	48.78	35.61	61.22	94.19	11.64	38.57	25.89	22	22.99	39.99	65.7	71.86	51.1	not found	30.8	74.44	92.46	15.74	84.54	14.7	73.48	42.62	not found	9.5	17.34	24.84	not found	not found	not found	19.59
MC_138: Pontine and medullary neurons	51.35	49.84	62.22	11.1	39.13	79.44	not found	not found	46.07	42.92	2.21	15.11	0.21	93.8	32.73	82.99	11.86	46.86	13.89	55.74	40.89	68.97	95.19	15.13	42.34	26.69	27.6	29.52	46.77	77.69	78.23	66.55	not found	37.72	79.91	95.54	20.81	88.02	19.11	80.35	53.26	not found	14.08	26.97	27.69	not found	not found	not found	22.67
MC_158: Medullary neurons	51.23	43.94	62.05	9.75	37.72	75.07	not found	not found	42.02	31.43	1.36	14.25	0	92.93	27.91	79.42	10.79	39.71	12.97	53.39	41.85	65.15	95.25	12.81	39.13	28.91	23.33	26.53	46.39	72.55	74.21	61.15	not found	32.98	76.79	91.74	18.03	88.53	16.67	77.57	47.31	not found	15.09	18.08	25.01	not found	not found	not found	22.95
MC_165: Cholinergic neurons of the nucleus solitarius	50.99	44.41	54.16	7.72	32.05	69.26	not found	not found	35.88	29.47	1.59	11.52	0	90.32	24.83	71.94	8.64	32.22	15.1	44.96	38.75	60.24	94.5	13.48	35.96	25.14	22.92	21.72	39.08	67.93	67.98	50.8	not found	31.74	71.39	92.15	18.76	81.58	14.77	70.25	43.13	not found	10.85	16.81	19.63	not found	not found	not found	20.11
MC_124: Pontine and medullary neurons	50.52	53.3	70.05	12.82	45.74	81.97	not found	not found	50.03	46.16	2.64	16.04	0	94.53	38.03	84.41	13.21	49.08	15.74	61.16	49.45	75.75	96.39	17.87	45.89	32.12	29.46	30.29	50.55	80.67	79.66	68.57	not found	42.45	86.08	96.91	24.07	91.11	19.71	83.64	55.91	not found	13.8	26.45	33.4	not found	not found	not found	28.48
MC_82: Anterior hypothalamic neurons	50.52	39.8	55.18	9.57	29.61	67.16	not found	not found	33.95	30.71	1.28	11.73	0	86.51	21.4	65.77	7.37	38.08	8.75	42.62	34.74	52.66	92.71	10.17	28.49	24.7	24.01	19.63	36.16	59.97	62.03	62.54	not found	27.01	66.05	87.42	17.6	79.59	14.5	67.03	42.06	not found	8	15.89	17.56	not found	not found	not found	15.62
MC_110: Raphe serotonergic and inhibitory neurons	49.11	34.47	49.81	4.89	27.88	56.3	not found	not found	29.96	22.09	2.09	11.61	0	83.1	20.5	59.06	5.32	31.08	12.32	36.97	25.62	45.09	88.11	5.16	28.71	21.04	23.09	24.74	28.3	56.57	55.75	39.93	not found	20.02	61.67	86.23	14.44	75.99	15.29	59.42	34.5	not found	6.62	12.53	13.98	not found	not found	not found	12.56
MC_182: Lateral septal neurons	49	33	46.34	6.74	21.81	58.95	not found	not found	28.37	18.45	0.47	10.13	0	76.74	18.81	59.79	6.24	25.71	10.73	26.34	27.66	48.71	84.72	10.56	27.2	20.11	19.99	17.29	27.32	50.95	50.22	40.47	not found	22.66	55.25	79.69	19.29	65.51	11.53	54.99	34.54	not found	12.29	10.52	14.24	not found	not found	not found	13.63
MC_146: Pontine and medullary neurons	48.88	50.56	58.59	10.22	36.59	72.97	not found	not found	44.31	38.49	1.54	15.33	0	94.06	28.83	79.39	12.44	43.9	13.38	62.66	40.59	68.34	96.53	12.76	37.38	31.99	26.89	33.7	56.11	73.95	80.21	65.29	not found	33.63	79.27	96.31	23.02	87.66	18.26	79.04	46.69	not found	8.35	16.87	22.7	not found	not found	not found	19.64
MC_172: Pontine and medullary reticular neurons	48.73	39.52	53.47	8.94	33.39	69.43	not found	not found	36.05	30.58	1.78	10.15	0	92.26	26.43	72.13	9.63	36.36	10.56	43.21	33.77	62.75	92.39	11.48	37.68	24.57	20.75	19.56	36.19	67.54	68.51	45.06	not found	31.02	73.04	92.72	16.91	83.29	15.05	68.11	39.13	not found	11.02	15.62	23.91	not found	not found	not found	19.01
MC_19: Septal and hypothalamic neurons	48.39	45.1	52.53	7.5	34.53	58.41	not found	not found	31.88	24.98	1.36	9.9	1.3	83.86	21.57	67.03	8.28	34.16	10.85	36.93	33.42	53.79	92.73	10.41	29.92	23.87	25.06	20.23	34.32	56.87	61.22	45.5	not found	22.69	70.27	90.99	20.83	78.2	12.93	62.23	39.9	not found	13.33	17.55	18.8	not found	not found	not found	13.52
MC_188: Hypothalamic and tegmental neurons	48.2	50.49	59.08	11.96	29.31	61.24	not found	not found	39.91	33.52	1.45	15.32	0	88.64	28.21	76.16	9.73	34.05	18.74	60.03	48.14	56.21	95.8	10.37	37.82	28.1	24.26	37.37	52.23	71.69	70.21	73.76	not found	36.93	73.24	93.15	23.9	82.6	22.43	76.9	48.63	not found	36.68	17.41	17.16	not found	not found	not found	21.32
MC_212: Tectal neurons	47.93	42.54	51.06	10.46	26.43	58.9	not found	not found	35.79	28.73	0.69	15.56	0	86.33	23.22	70.82	8.45	31.45	9.84	55.21	37.03	52.98	93.73	9.32	31.74	22.45	24.5	28.31	46.82	65.71	71.48	51.03	not found	31.32	64.73	90.02	19.54	74.67	18.24	70.58	40.01	not found	19.7	17.72	16.35	not found	not found	not found	18.6
MC_52: Amygdalar neurons	47.89	42.54	50.95	7.42	32.14	64.4	not found	not found	32.82	26.06	4.04	9.56	0	84.35	21.96	66.43	7.62	34.75	10.97	45.72	34.23	50.9	93.46	9.91	31.01	24.48	24.96	20.7	37.26	60.75	66.8	52.26	not found	25.63	64.85	84.98	16.48	75.96	16.29	65.14	36.38	not found	13.3	13.69	14.08	not found	not found	not found	16.99
MC_164: Pontine and medullary neurons	47.71	45.2	62.18	9.69	34.68	76.42	not found	not found	38.63	35.61	1.45	11.79	1.07	92.19	26.63	76.29	9.42	37.95	20.66	54.04	46	64.92	93.76	15.99	37.08	27.95	24.64	21.54	42.35	76.12	73.63	62.84	not found	38.76	72.64	93.17	23.72	84.91	15.31	74.91	50.52	not found	21.01	18.81	21.27	not found	not found	not found	22.5
MC_31: Lower layer isocortical neurons	46.35	38.57	53.71	10.27	28.86	62.72	not found	not found	30.72	32.62	3.15	13.33	0	86.78	24.03	64.85	8.14	30.65	10.8	51.74	41.21	57.69	96.61	10.86	35.48	23.14	26.52	24.78	35.89	68.3	73.08	53.85	not found	31.88	66.96	82.8	16.57	77.88	20.17	62.52	44.75	not found	8.58	18.62	16.13	not found	not found	not found	20.77
MC_28: CGE interneurons of multiple telencephalic areas	46.16	34.79	43.18	3.77	24.63	53.34	not found	not found	25.11	20.36	10.01	11.32	0	85.87	18.08	51.38	7.05	32.68	9.69	46.61	21.51	50.41	90.64	9.84	27.91	15.92	24.78	21.51	34.47	49.74	60.09	51.7	not found	24.14	57.14	60.42	18.05	76.04	13.14	52.2	35.14	not found	6.9	16.24	13.46	not found	not found	not found	10.5
MC_154: Midbrain and pontine neurons	46.13	44.41	57.01	10.79	31.19	65.15	not found	not found	33.44	27.21	1.77	9.97	0	89.73	24.76	68.95	9.3	35.19	12.16	46.81	36.04	61.55	94.65	10.76	32.7	24.19	20.48	20.95	40	65.12	66.51	52.79	not found	27.43	71.97	95.73	18.45	81.54	13.12	70.69	40.02	not found	15.31	23.2	22.77	not found	not found	not found	18.66
MC_202: Tegmental neurons	45.71	46.31	55.35	11.65	28.82	60.58	not found	not found	39.24	28.7	1.61	16.45	0	88.13	24.43	73.91	9.36	34.78	15.8	60.53	42.32	55.93	94.89	11.78	34.61	25.72	26.29	33.64	56.54	68.68	71.28	65.27	not found	33.37	69.45	91.42	25.26	78.72	18.99	75.65	44.33	not found	32.25	17.63	16.21	not found	not found	not found	20.93
MC_198: Brainstem neurons	45.52	45.55	56.95	6.87	39.85	59.42	not found	not found	29.25	24.87	1.8	8.45	0.08	87.32	21.48	68.51	8.19	37.04	13.99	40.49	32.24	56.44	91.38	13.44	32.16	25.34	27.57	18.82	34.74	61.99	62.61	47.15	not found	24.02	69.47	84.95	17.75	73.64	14.41	61.26	43.33	not found	20.62	16.31	18.44	not found	not found	not found	14.01
MC_147: Posterior medullary neuronns	45.5	47.33	62.17	9.27	37.41	76.26	not found	not found	44.17	40.31	1.61	14.74	0.04	93.94	36.21	79.47	12.49	49.29	17.72	53.29	43.57	69.02	97.06	21.84	45.19	29.81	25.42	28.31	43.39	72.8	72.66	70.25	not found	40.46	77.92	97.64	22.7	86.65	17.17	77.69	48.71	not found	12.21	20.87	24.29	not found	not found	not found	25.71
MC_184: Hypothalamic neurons	45.38	39.5	41.22	5.13	21.71	46.66	not found	not found	27.27	23.16	0.92	9.31	0	81.68	18.48	61.28	6.41	27.7	9.49	36.35	25.06	47.08	85.49	8.67	27.7	21.18	15.97	13.08	24.68	47.72	51.89	26.97	not found	25.65	56.88	81.26	12.62	68.66	7.82	47	30.57	not found	12.75	11.75	11.5	not found	not found	not found	13.63
MC_168: Pontine and medullary neurons	44.96	38.12	48.32	6.57	27.27	61.8	not found	not found	30.92	26.81	1.9	9.02	0	85.88	20.72	66.69	8.42	30.18	13.01	38.97	32.43	53.86	90.77	11	32.32	22.95	18.77	16.63	34.97	59.1	63.96	44.64	not found	25.96	64.31	91.13	16.21	77.91	12.81	63.33	38.75	not found	9.92	14.55	14.84	not found	not found	not found	16.87
MC_35: Entorhinal and endopiriform neurons	44.88	39.18	46.75	6.48	30.47	57.95	not found	not found	31.94	23.77	2.64	9.48	0	86.46	20.8	62.43	7.27	31.17	10.22	51.6	32.57	48.69	96.36	8.32	32.69	20.3	25.57	21.48	39.33	58.5	64.91	46.6	not found	27.15	59.69	81.28	15.42	74.02	13.81	63.06	39.17	not found	10.4	10.3	14.99	not found	not found	not found	15.67
MC_156: Medullary neurons	44.42	49.32	66.07	12.91	41.31	79.42	not found	not found	45.81	39.02	2.59	16.6	0.51	93.48	33.82	81.62	12.55	43.85	16.87	58.85	48.63	71.11	96.06	16.66	40.71	32.17	29.68	32.55	53.14	78.08	77.61	67.67	not found	37.67	83.24	95.5	24.6	89.57	19.91	80.46	51.71	not found	15.51	21.48	27.96	not found	not found	not found	25.3
MC_206: Subparafascicular neurons	44.4	42.91	55.46	11.07	31.29	58.5	not found	not found	34	27.17	2.03	15.26	0	83.5	19.29	69.53	9.25	32.19	15.22	55.17	41.73	53.06	93.55	10.39	32.25	25.54	22.26	31.62	52.25	63.97	70.14	56.08	not found	29.36	66.99	89.34	23.36	73.67	19.25	69.22	42.47	not found	27	14.02	13.76	not found	not found	not found	16.6
MC_88: Hypothalamic neurons	44.31	36.94	41.15	5.78	30.93	56.68	not found	not found	24.51	18.65	0.81	7.79	0.02	79.1	14.6	57.46	7.5	28.4	10.01	31.18	24.45	47.75	89.46	9.41	28.53	21.6	23.17	16.76	23.87	51.53	54.45	40.05	not found	16.92	60.19	78.18	13.54	64.1	13.97	49.81	35.13	not found	10.14	12.76	16.66	not found	not found	not found	13.66
MC_131: Pontine and medullary neurons	44.14	50.78	63.62	12.02	41.06	76.86	not found	not found	43.12	33.19	1.99	14.43	0	94.05	32.03	78.58	11.02	39.23	14.79	56.52	42.34	66.51	95.09	15.45	40.38	27.23	25.8	26.38	46.6	76.24	74.81	64.27	not found	37.5	82.72	95.85	20.21	89.67	17.2	77.77	46.37	not found	13.08	22.51	26.2	not found	not found	not found	23.27
MC_62: Astrocytes	43.63	40.08	52.1	7.25	32.41	62.2	not found	not found	33.38	27.03	3.48	11.56	0	86.18	24.43	68.89	8.49	36.67	9.02	47.92	37.22	57.33	94.54	10.29	30.48	25.81	24.74	18.9	40.03	64.51	63.07	55.33	not found	24.66	65.76	86.04	15.42	81.28	13.29	67.22	37.54	not found	8.86	12.37	17.66	not found	not found	not found	16.8
MC_189: Hypothalamic and tegmental neurons	43.55	48.66	55.17	10.09	32.96	65.89	not found	not found	35.26	27.49	1.3	14.42	0.71	86.8	21.92	74.23	8.25	34.45	16.27	57.89	46.69	60.45	95.43	11.45	34.7	25.29	28.85	29.76	52.95	70.64	70.29	61.81	not found	28.85	70.6	91	23.83	77.46	18.78	69.7	47.78	not found	27.73	20.88	16.99	not found	not found	not found	19.55
MC_90: Midbrain neurons	43.5	34.36	51.13	5.21	35.46	54.97	not found	not found	26.56	20.63	0.99	3.45	0	81.57	16.36	63.3	7.95	34.45	12.56	27.55	21.62	55.2	83.19	10.93	30.7	21.95	21	13.02	25.81	67.33	51.55	28.51	not found	25.27	60.03	75.22	12.68	69.32	12.05	49.95	37.65	not found	19.51	31.39	17.61	not found	not found	not found	10.7
MC_11: Hypothalamic and pallidal MGE neurons	43.16	48.96	67.02	11.02	35.69	71.8	not found	not found	42.19	39.48	1.74	13.52	0	91.98	27.82	79	9.75	39.83	16.63	57.28	48.87	65.74	94.59	14.67	42.99	27.02	26.62	25.8	47.61	77.01	74.42	67.21	not found	42.25	75.47	91.84	24.23	86.38	20.97	75.66	49.37	not found	19.95	17.19	24.17	not found	not found	not found	22.46
MC_8: Globus pallidus MGE neurons	42.82	43.28	52.51	7.21	38.28	57.97	not found	not found	25.5	19.03	2.91	8.36	0	87.4	20.54	65.84	9.09	35.62	8.83	36	28.18	54.37	93.15	11.16	32.81	25.96	26.32	16.65	28.92	57.89	59.7	45.08	not found	20.02	69.81	86.32	16.47	76.35	12.21	60.03	41.29	not found	14	24.72	16.8	not found	not found	not found	15.1
MC_174: Pontine and medullary reticular neurons	42.75	32.12	42.13	6.15	24.12	57.73	not found	not found	28.16	22.1	1.36	8.58	0	82.08	17.51	58.98	6.33	26.19	8.37	34.63	27.25	52.96	81.3	8.73	29.1	17.96	17.53	15.29	28.2	54.98	55.75	33.98	not found	25.14	60.07	82.83	13.22	69.56	11.13	58.59	32.06	not found	9.65	32.29	16.46	not found	not found	not found	13.11
MC_105: Midbrain neurons	42.49	48.6	62.07	15.65	32.21	68.64	not found	not found	42.69	32.55	2.05	18.27	0	91.45	26.03	79.17	9.28	36.25	14.05	68.09	47.35	59.23	96.97	11.63	39.39	28.9	29.65	37.24	61.77	78.9	78.47	76.56	not found	36.24	76.37	92.69	22.98	84.02	20.07	80.83	48.75	not found	24.9	24.49	20.2	not found	not found	not found	21.22
MC_209: Tectal neurons	42.37	51.06	57.12	11.12	31.95	63.64	not found	not found	41.3	29.51	1.68	18	0	89.72	25.42	73.74	9.73	35.63	18.65	68.96	54.3	62.06	96.34	13.92	33.56	24.09	29.63	37.95	63.58	74.69	75.35	72.79	not found	37.65	71.54	94.65	25.86	81.94	22.85	78.24	47.8	not found	32.57	20.44	15.98	not found	not found	not found	21.96
MC_97: Midbrain and pontine neurons	42.22	50.45	62.07	14.42	31.44	66.63	not found	not found	42.21	31.68	1.62	19.35	0	91.15	27.76	80.59	10.76	37.83	15.27	67.04	50.01	58.84	97.12	13.35	36.73	28.9	29.33	40.02	60.83	75.52	78.13	75.6	not found	35.67	77.2	93.68	24.96	85.6	23.47	81.41	49.6	not found	24.2	26.49	19.54	not found	not found	not found	20.46
MC_153: Pontine and medullary neurons	42.02	49.95	60.93	9.76	37.04	71.73	not found	not found	41.18	33.5	2.62	15.74	0	91.95	30.87	78.86	9.55	41.06	12.77	59.85	48.72	65.75	95.18	13.64	36.88	29.74	26.1	29.57	51.73	72.64	78.25	67.18	not found	32.18	79.76	95.61	20.04	88.13	17.03	80.63	47.72	not found	11.51	20.85	22.53	not found	not found	not found	20.57
MC_51: Amygdalar neurons	41.95	53.87	63.54	10.75	44.24	82.31	not found	not found	52.52	42.57	2.76	16.36	0	93.29	35.2	80.27	12.39	55.46	11.35	69.65	42.39	65.02	98.02	15.53	50.77	30.49	30.71	38.53	50.37	79.27	81.86	76	not found	43.82	72.99	88.23	26.39	86	28.93	77.06	58.21	not found	24.36	24.25	25.89	not found	not found	not found	27.16
MC_208: PAG neurons	41.9	45.02	58.02	10.57	29.09	60.02	not found	not found	35.25	28.82	2.12	17.15	0.32	85.66	19.83	71.81	8.85	32.93	19.31	59.11	45.32	58.07	93.33	12.24	30.29	22.33	25.07	31.62	53.84	64.75	72.42	57.14	not found	35.06	65.58	86.52	25.31	74.89	19.49	69.12	47.55	not found	27.89	17.74	14.53	not found	not found	not found	18.92
MC_121: Pontine and medullary neurons	41.74	39.21	49.64	8.18	28.58	63.86	not found	not found	33.85	21.64	2.01	9.67	0	89.4	23.84	70.22	8.03	31.6	10.28	45.23	35.43	55.84	92.64	11.02	33.72	24.56	19.85	22.51	37.23	63.09	65.64	54.07	not found	25.7	69.41	91.99	16.94	81.91	15.97	63.71	39.92	not found	13.49	15.77	17.87	not found	not found	not found	17.6
MC_128: Pontine and medullary neurons	41.56	50.4	63.48	11.54	39.62	77.41	not found	not found	44.75	35.41	2.1	13.71	0	95.21	35.08	80.93	9.85	40.13	15.43	57.44	41.99	64.92	97.56	14.12	42.99	30.11	24.56	28.26	47.43	79.12	78.84	69.13	not found	34.45	80.57	95.55	19.04	88.87	17.49	81.07	48.27	not found	16.41	26.8	25.75	not found	not found	not found	24.37
MC_49: Layer 5 cortical neurons	41.37	41.92	43.49	5.52	34.63	77.48	not found	not found	37.55	23.61	4.36	6.93	0	89.57	24.34	73.76	7.83	35.82	9.87	46.52	26.52	55.23	97.27	11.06	36.51	15.63	30.01	20.17	35.28	59.38	62.32	45.8	not found	30.84	60.81	73.87	13.63	69.89	16.94	59.22	41.41	not found	13.68	28.19	21.38	not found	not found	not found	17.73
MC_134: Pontine and medullary neurons	41.15	53.27	66.92	11.33	43.99	84.21	not found	not found	47.9	41.03	1.73	17.73	0	95.5	36.44	83.55	12.82	47.38	15.02	63.71	48.75	72.94	97.18	15.75	42.48	33.01	28.27	33.34	53.47	81	81.12	69.49	not found	40.37	86.41	96.6	26.03	92.03	21.54	82.78	55.45	not found	14.78	27.71	30.29	not found	not found	not found	26.65
MC_116: Pontine and medullary neurons	40.94	43.5	63.84	7.47	33.8	65.72	not found	not found	33.45	27.83	0	9.56	0	90.56	29.42	75.39	10.38	42.95	15.89	49.06	38.12	63.03	90.48	10.65	46.56	23.48	21.77	25.6	43.25	66.95	70.29	64.87	not found	28.76	76.56	86.66	20.57	84.66	9.42	72.75	52.36	not found	16.55	25.22	14.07	not found	not found	not found	23.13
MC_20: MGE PV interneurons	40.86	25.73	36.75	3.36	19.07	52.34	not found	not found	19.61	14.25	1.63	3.84	0	73.75	11.9	48.65	3.78	19.91	7.96	17.93	16.84	38.14	80.38	6.64	20.98	13.67	13.21	8.03	15.65	46.94	38.89	33.04	not found	16.2	48.68	72.23	9.52	60.52	7.36	43.18	27.44	not found	4.32	16.48	10.66	not found	not found	not found	12.1
MC_155: Pontine and medullary reticular neurons	40.78	42.64	55.03	10.5	35.6	68.58	not found	not found	36.1	28.29	1.44	15.38	0	90.05	24.43	75.21	9.81	36.63	14.36	54.4	39.51	59.24	95.62	14.46	34.33	29.01	26	30.02	47.06	70.84	72.22	59.64	not found	32.15	72.22	92.14	20.58	81.51	16.5	72.97	41.42	not found	18.35	19.13	19.5	not found	not found	not found	18.14
MC_115: Brainstem neurons	40.24	55.59	63.83	13.81	38.99	78.9	not found	not found	50.42	46.44	1.43	20.38	0	92.72	34.68	82.37	15.01	47.12	16.59	70.34	54.68	73.06	95.74	14.46	42.07	32.65	36.42	42.26	63.74	82.98	81.45	78.78	not found	47.67	84.32	95.7	27.94	87.47	26.62	81.97	56.52	not found	19.79	30.64	27.76	not found	not found	not found	27.85
MC_98: Midbrain neurons	39.77	41.1	48.57	9.95	24.26	57.69	not found	not found	35.56	24.06	1.29	15.03	0.02	84.66	21.03	70.97	8.93	30.6	10.87	56.08	38.76	50.64	92.93	9.24	30.77	22.89	22.59	32.15	49.93	64.21	66.45	61.69	not found	27.28	64.06	87.28	20.66	75.15	17.43	70.37	37.92	not found	25.38	15.11	13.96	not found	not found	not found	17.55
MC_47: Cortical upper layer excitatory neurons	39.75	36.51	40.11	6.44	23.96	63.86	not found	not found	31.17	20.92	1.03	11.59	0.02	81.71	18.83	61.38	7.57	26.32	8.73	51.33	26.36	40.54	90.75	5.9	27.7	17.25	23.84	23.69	41.4	56.33	63.25	53.84	not found	25.77	53.46	82.18	15.21	69.18	16.13	60.89	33.55	not found	15.86	11.27	12.14	not found	not found	not found	16.65
MC_136: Pontine and medullary neurons	39.63	48.01	61.69	12.23	36.82	72.06	not found	not found	41.79	27.05	1.86	16.85	0	90.03	28.39	79.63	10.91	40.21	16.38	62.08	46.81	64.75	95.55	12.26	40.09	28.95	26.68	30.75	51.02	76.84	76.95	65.93	not found	34.23	76.91	93.92	20.46	83.13	19.68	77.7	47.08	not found	17.18	19.38	24.78	not found	not found	not found	21.31
MC_216: Inferior collicular neurons	39.43	45.7	54.43	12.43	27.84	63.65	not found	not found	39.36	30.26	1.3	17.72	0.03	88.29	24.65	74.29	9.66	34.9	13.34	63	43.41	54.11	94.79	10.52	34.64	27.37	27.13	34.89	57.02	71.18	74.06	63.26	not found	33.13	69.64	91.39	24.05	79.51	20.38	75.09	44.47	not found	27.82	18.6	16.5	not found	not found	not found	20.25
MC_126: Pontine and medullary neurons	39.39	52.16	66.35	13.17	44.05	80.3	not found	not found	49.68	40.33	1.45	17.95	0	94.96	39.26	84.35	13.72	47.52	15.24	62.26	47.45	70.08	96.47	16.66	45.21	30.03	30.4	32.61	51.31	81.45	79.32	70.33	not found	40.11	84.49	95.81	21.42	90.34	21.78	82.15	54.07	not found	15.26	27.4	32.42	not found	not found	not found	27.05
MC_96: Midbrain neurons	39.17	54.7	65.6	16.12	40.48	73.82	not found	not found	49.15	41.46	2.11	25.47	0	92.56	29.65	84.85	13.01	42.36	16.94	70.7	54.84	65.8	98.12	15.48	39.21	28.16	32.36	43.59	66.34	79.81	79.59	84.1	not found	39.73	83.74	96.32	28.79	89.42	23.32	85.57	54.61	not found	23.56	35.83	25.81	not found	not found	not found	24.9
MC_108: Pontine and medullary neurons	38.62	44.88	51.98	10.18	33.52	65.28	not found	not found	34.09	26.34	1.31	13.54	0	86.68	21.57	70.6	7.51	36.34	10.45	50.57	39.51	59.8	96.02	11.04	34.61	22.65	25.88	26.45	42.1	69.99	70.1	56.46	not found	24.67	70.06	90.38	22.06	82.49	15.5	70.56	40.4	not found	15.59	18.26	19.6	not found	not found	not found	18.82
MC_179: Immature olfactory bulb neurons	37.91	46.27	58.29	10.99	34.66	73.19	not found	not found	40.46	32.62	2.6	14.22	0	93.53	27.19	78.37	9.86	38.75	13.26	55.92	41.12	63.17	95.97	12.24	38.22	28.32	25.94	26.88	46.22	75.04	76.74	60.55	not found	34.1	76.77	94.9	19.14	84.73	17.42	78.51	46.04	not found	8.49	22.11	23.08	not found	not found	not found	19.92
MC_220: Interpeduncular projecting habenular neurons (PMID 19906978)	37.59	43.21	54.14	10.48	30.24	71.99	not found	not found	34.49	29.97	5.03	13.37	0	87.16	24.31	68.8	9.08	34.33	11.66	50.45	40.66	58.23	96.88	10.9	35.16	20.49	27.04	25.42	37.62	65.51	73.31	54.92	not found	32.81	70.73	84.25	18.56	77.87	19.8	69.5	44	not found	11.23	18.77	17.64	not found	not found	not found	18
MC_84: Reticular thalamic neurons	37.25	29.09	43.84	2.15	25.54	51.81	not found	not found	22.73	19.77	0.7	4.55	0	78.33	17.2	54.16	6.01	26.59	8.15	19.82	19.89	47.6	83.17	9.94	28.47	13.83	16.52	7.56	16.35	55.13	37.39	27.05	not found	19.81	53.19	73.68	11.88	61.62	12.6	45.32	30.93	not found	7.86	31.08	15.22	not found	not found	not found	14.57
MC_9: Hypothalamic and pallidal MGE neurons	37.19	23.86	38.22	1.47	16.96	56.88	not found	not found	19.38	15.3	0.95	2.62	0	73.36	11.24	48.24	3.34	19.03	3.5	5.33	15.15	40.61	72.7	6.78	19.5	13.65	11.95	2.64	9.69	47.43	26.25	25.58	not found	20.88	40.89	66.52	10.07	61.29	7.29	43.04	25.39	not found	1.87	6.4	12.02	not found	not found	not found	13.77
MC_217: Dentate principal neurons	36.66	41.74	51.82	10.34	28.55	67.17	not found	not found	38.37	30.52	1.23	14.97	0.11	89.37	24.5	75.81	9.37	36.15	10.82	52.08	35.87	57.58	93.49	9.62	34.54	23.07	23.54	28.75	45.33	68	70.96	57.73	not found	33.53	65.4	88.39	20.06	81.34	17.13	72.15	43.34	not found	14.32	14.63	19.78	not found	not found	not found	17.72
MC_100: Midbrain neurons	36.56	28.45	47.88	4.78	22.6	58.68	not found	not found	24.4	22.23	0.91	8.3	0.12	81.62	16.11	55.44	5.63	28.12	7.51	18.89	22.74	46.6	86.78	9.37	24.98	17.11	16.62	9.24	17.33	53.93	43.91	39.11	not found	20.49	49.9	78.2	14.19	71.45	8.39	50.44	32.02	not found	4.58	15.76	16.13	not found	not found	not found	14.65
MC_114: Red nucleus neurons	36.5	41.23	56.53	9.31	30.88	70.03	not found	not found	32.75	27.01	2.68	12	0	91.22	26.35	75.8	7.41	36.62	13.97	39.85	42.81	57.49	93.95	15.63	35.99	26.43	20.47	22.4	39.38	72.98	67.84	50.91	not found	29.38	67.18	91.96	17.79	80.03	16.3	71.91	47.84	not found	11.67	24.07	19.47	not found	not found	not found	17.17
MC_125: Pontine and medullary neurons	36.45	55.88	67.68	13.91	47.99	80.83	not found	not found	51.46	44.07	1.99	18.63	0	94.89	39.8	83.88	15.18	48.35	15.24	63.27	51.62	73.99	96.11	20.37	47.68	32.16	32.57	33.54	53.32	81.04	82.6	68.75	not found	42.85	84.12	95.91	25.3	90.29	21.43	82.52	56.42	not found	12.35	27.74	34.29	not found	not found	not found	26.09
MC_17: Septal and hypothalamic neurons	36.38	49.45	57.01	13.89	36.28	69.73	not found	not found	43.73	33.6	1.38	22.93	0	90.07	34.37	82.04	11.61	37.47	14.22	64.13	47.38	65.9	97.79	12.57	38.98	26.47	24.66	36	59.14	75.27	79.25	78.07	not found	39.83	74.58	95.19	20.76	84.73	23.57	77.01	48.22	not found	18.97	25.88	20.32	not found	not found	not found	22.3
MC_79: Hypothalamic and pallidal neurons	36.11	59.9	72.52	18.55	50.16	84.56	not found	not found	57.59	52.42	2.06	15.95	1.43	96.69	40.81	85.87	18.3	49.83	12.88	64.59	59.41	75.66	98.77	25.68	55.76	29.07	30.63	32.98	57.76	85.45	87.98	78.49	not found	50.31	91.64	98.3	26.59	94.21	27.98	84.78	66.49	not found	14.77	29.74	34.61	not found	not found	not found	34.76
MC_148: Cerebellar and dorsal cochlear interneurons (granule cells and unipolar brush)	35.92	45.34	62.88	9.79	35.49	76.49	not found	not found	37.98	40.62	1.12	13.32	0	93.71	39.3	80.93	14.06	48.26	15.64	50.25	39.57	70.71	96.06	19.89	44.35	28.68	22.49	23.3	40.75	72.31	71.68	67.33	not found	36.65	77.77	96.86	19.81	89.04	13.64	81.61	47.91	not found	9.47	20.17	21.86	not found	not found	not found	23.99
MC_199: Tegmental and pontine neurons	35.58	39.81	51.29	9.43	28.81	60.49	not found	not found	32.47	23.4	1.58	12.3	0	84.02	18.92	68.74	7.6	30.23	12.67	47.79	36.89	52.15	93.38	10.65	31.01	23.04	23.86	25.14	43.27	64.79	69.06	52.18	not found	26.41	65.02	88.36	17.93	76.84	14.07	68.18	39.05	not found	14.69	13.83	15.86	not found	not found	not found	16.7
MC_81: Hypothalamic and pallidal neurons	35.14	26.32	37.43	2.28	17.77	54.8	not found	not found	19.26	13.45	0.64	4.07	0	74.47	11.99	48.34	3.64	20.68	6.14	9.56	17.26	40.02	77.31	7.76	18.83	16.03	13.51	5	11.48	47.78	32.49	32.91	not found	16.21	44.56	76.02	10.63	61.97	6.52	45.47	25.3	not found	4.01	13.88	11.34	not found	not found	not found	12.54
MC_160: Pontine and medullary reticular neurons	34.95	34.78	43.48	10.07	22.81	62.5	not found	not found	36.31	27.53	0.73	9.72	0	84.77	19.16	63.16	8	29.71	12.65	47.4	29.84	53.98	88.42	8.74	32.06	21.49	23.82	23.21	35.81	64.72	62.75	39.32	not found	31.93	56.37	66.18	14.63	65.63	17.69	57.23	37.21	not found	16.13	29.2	18.93	not found	not found	not found	17.01
MC_118: Dorsal cochlear nuclei interneurons	34.85	41.9	56.4	11.74	34.81	70.07	not found	not found	37.51	28.82	1.32	12.43	0	90.84	25.85	76.82	9.2	39.96	12.57	50.94	39.43	63.06	93.64	13.58	40.19	25.5	24.47	25.27	40.52	73.69	73.44	60.37	not found	32.19	77.26	90.66	18.07	82.55	14.77	76.45	44.13	not found	8.91	19.79	21.68	not found	not found	not found	20.48
MC_16: Septal neurons	34.61	48.37	60.7	11.63	37.25	74.48	not found	not found	39.14	31.26	1.8	15.22	0	91.53	25.85	77.03	10.64	40.19	12.68	55.3	44.73	63.5	95.39	13.7	38.45	29.26	28.16	29.68	48.41	73.22	76.34	63.52	not found	32.74	75.75	95.46	22.42	85.79	18.02	76.13	46.52	not found	15.07	20.4	22.76	not found	not found	not found	21.74
MC_162: Pontine and medullary neurons	34.55	51.95	73.05	10.61	43.18	77.71	not found	not found	45.97	46.78	3.75	19.23	0.97	93.7	29.85	79.21	11.48	47.32	24.15	61.41	64.3	70.88	95.22	22.27	41.89	31.25	31.21	34.98	53.53	81.47	80.31	79.44	not found	49.21	81.34	91.53	27.68	88.52	21.36	80.77	56.3	not found	28.56	27.71	26.06	not found	not found	not found	29.16
MC_201: PAG and SCm neurons	34.54	38.88	49.7	8.46	24.21	55.52	not found	not found	34.25	24.44	1.3	15.38	0	85.69	21.25	68.19	8.19	28.18	12.37	55.5	39.62	46.99	92.79	9.85	28.72	23.78	23.78	31.4	50.95	67.51	66.88	59.32	not found	26.44	62.8	89.21	18.06	73.64	17.37	71.58	38.92	not found	25.74	13.62	13.64	not found	not found	not found	17.74
MC_211: Superior collicular	34	48.07	56.1	11.11	29.45	62.46	not found	not found	46.09	32.73	1.33	20	0	89.21	26.73	75.01	10	35.28	15.9	62.71	47.06	56.42	96.63	14.22	35.3	29.04	29.72	38.2	57.18	73.81	71.82	71.69	not found	39.12	72.19	93.59	23.62	80.79	20.44	77.56	48.79	not found	27.88	17.27	21.07	not found	not found	not found	21.58
MC_171: Pontine and medullary reticular neurons	33.99	43.99	55.11	6.96	41.22	62.56	not found	not found	33.27	28.76	1.33	9.55	0	89.74	25.55	68.47	10.32	41.33	7.64	38.26	31.72	61.16	91.35	13.06	35.01	25.63	24.33	22.01	32.24	59.87	65.27	47.33	not found	24.04	79	94.43	18.39	82.3	14.55	63.62	42.69	not found	7.73	13.94	27.42	not found	not found	not found	15.46
MC_180: Main olfactory bulb neurons	33.62	24.93	36.9	2.05	18.7	53.27	not found	not found	16.9	11.79	0.76	4.38	0	76.86	14.11	51.64	4.63	24.71	12.12	18.22	15.22	38.7	80.06	5.99	19.87	16.96	14.89	9.11	15.27	56.22	48.43	20.22	not found	17.37	45.58	61.95	9.61	51.32	11.26	43.15	27.62	not found	5.45	31.27	13.66	not found	not found	not found	11.16
MC_89: Tectal neurons	33.24	45.14	55.76	11.92	29.75	65.38	not found	not found	38.8	26.45	1.9	16.12	0	88.77	25.19	73.55	10.72	34.1	14.44	58.35	43.85	56.16	95.67	10.12	33.47	27.06	24.62	37.68	57	66.83	73.93	65.94	not found	31.74	71.95	90.42	21.81	80.22	19.07	76.58	47.95	not found	23.62	20.71	16.19	not found	not found	not found	17.19
MC_181: Septal neurons	33.1	37.99	48.19	9.14	27.69	66.03	not found	not found	33.07	24.69	0.86	10.25	0.15	82.82	23.07	69.42	7.13	31.74	10.69	27.37	29.47	52.83	86.22	9.05	28.49	17.55	23.05	12.32	26.57	54.71	61.54	47.9	not found	29.22	54.47	84.63	14.59	74.68	13.74	68.71	35.07	not found	5.39	12.53	13.09	not found	not found	not found	16.32
MC_107: Pontine and medullary neurons	32.98	52.1	66.2	14.37	35.22	68.89	not found	not found	46.99	34.8	1.26	16.69	0	90.59	28.46	80.58	10.27	36.3	10.05	69.48	47.56	57.72	97.18	9.56	38.03	29.85	29.39	32.78	55.16	75.92	76.35	73.84	not found	33.11	77.59	94.86	23.17	85.79	22.14	74.36	45.1	not found	19.04	21.1	21.07	not found	not found	not found	19.64
MC_215: Superior collicular	32.91	35.2	44.49	7.82	28.72	59.1	not found	not found	27.04	22.23	1.09	10.7	0	78.38	15.37	66.61	7.77	28.06	9	38.84	29.13	49.92	91.64	9.38	23.54	21.93	19.15	19.04	32.21	58.29	66.24	50.06	not found	19.47	58.76	82.11	15.21	65.92	12.39	57.35	32.97	not found	11.83	17.74	18.36	not found	not found	not found	12.81
MC_21: MGE SST interneurons of isocortex	32.84	44.26	55.32	9	31.75	58.4	not found	not found	34.82	27.57	2.05	13.7	0	86.18	24.21	68.4	8.45	33.18	15.11	52.72	39.66	55.72	93.25	11.07	33.66	24.08	24.38	28.11	46.2	66.85	67.42	61.34	not found	27.59	67.97	89.56	21.7	74.97	17.39	70.66	41.65	not found	26.65	15.86	16.64	not found	not found	not found	17.34
MC_106: Midbrain neurons	32.13	46.66	54.41	12.18	29.49	63.54	not found	not found	38.78	25.66	1.09	17.36	0	84.98	24.11	73.23	8.51	34.86	14.06	60.1	43.44	53.72	94.58	11.08	34.45	26.14	26.57	35.06	55.26	68.15	74.42	64.08	not found	32.22	69.2	90.08	24.06	81.47	19.08	76.41	44.73	not found	23.89	20.4	14.64	not found	not found	not found	20.27
MC_93: Tegmental neurons	32.05	47.74	62.23	12.79	36.08	65.98	not found	not found	34.75	28.39	2.21	13.23	0	87.17	22.45	77.35	10.82	42.36	13.74	46.44	40.28	59.3	94.9	14.14	35.9	25.77	26.71	28.6	46.22	68.8	75.21	60.78	not found	25.47	74.38	89.57	20.85	81.21	18.05	73.74	48.49	not found	14.82	24.83	22.24	not found	not found	not found	15.05
MC_183: Anterior hypothalamic neurons	31.71	39.86	46.95	6.6	25.12	52.56	not found	not found	27.99	16.82	0.25	11.27	0	84.2	21.83	59.9	8.32	28.67	10.92	34.38	30.25	52.63	86.66	10.78	18.38	19.64	25.15	18.97	30.89	55.71	64.44	34.23	not found	14.22	56.88	83.79	20.41	67.23	14.86	51.81	33.62	not found	10.31	22.84	12.54	not found	not found	not found	12.07
MC_119: Cerebellar interneurons (MLI	31.54	39.4	51.1	8.45	30.56	64.21	not found	not found	36.22	31.55	2.95	10.72	0	89.91	21.64	73.3	9.53	32.19	8.28	40.71	31	56.35	92.9	17.2	34.83	28.4	22.46	21.05	33.51	59.22	70.25	56.93	not found	27.11	66.23	88.64	16.33	76.71	13.87	66.51	40.51	not found	5.69	16.81	23.85	not found	not found	not found	17.16
MC_113: Pontine neurons	31.49	43.98	53.18	10.84	32.86	64.98	not found	not found	36.84	27.09	1.28	11.05	0	87.31	21.78	70.01	8.29	31.62	11.79	49.82	42.14	56.19	95.96	11.86	36.51	23.19	24.52	24.52	43.62	68.25	72.22	59.49	not found	26.37	70.86	91.82	18.54	81.58	13.97	68.76	43.1	not found	12.07	20.11	20.62	not found	not found	not found	18.2
MC_137: Pontine and medullary neurons	31.48	45.08	61.86	10.25	37.05	70.48	not found	not found	37.42	36.32	1.82	16.14	0	91.06	30.6	75.93	12.48	40.31	10.4	46.46	39.27	69.86	95.32	14.35	39.83	28.15	24.34	28.25	45.44	73.38	71.95	64.91	not found	35.22	76.48	95.81	16.05	86.3	16.98	76.79	44.88	not found	10.37	29.23	23.04	not found	not found	not found	19.77
MC_139: Pontine and medullary neurons	31.23	46.78	57.93	7.28	36.98	72.76	not found	not found	41.22	38.32	1.73	12.82	0.02	90.74	30.32	75	11.75	38.56	11.47	43.16	40.33	67.03	92.58	14.52	39.45	25.17	23.87	22.57	40.54	68.45	68.4	52.99	not found	35.55	77.1	93.02	19.82	85.48	16.01	72.82	46.4	not found	7.32	22.23	26.75	not found	not found	not found	21.72
MC_213: Mediobasilar hypothalamic neurons	30.96	47.69	56.68	11.84	31.55	64.87	not found	not found	39.01	29.35	1.97	16.63	0.07	88.03	24.87	76.7	10.26	35.8	15.09	59.14	44.66	58.72	95.62	11.45	34.36	27.58	28.11	36.07	55.37	70.27	74.76	63.25	not found	31.05	72.26	91.82	25.66	78.71	20.06	74.36	47.67	not found	25.62	19.95	19.2	not found	not found	not found	19.11
MC_150: Deep cerebellar nuclei neurons	30.68	35.22	48.4	6.75	28.33	54.47	not found	not found	26.54	23.31	1.46	9.26	0	80.7	17.89	57.07	7.21	31.03	8.65	36.52	29.69	46.51	88.09	9.44	28.2	17.74	19.83	17.91	31.15	52.08	56.44	41.52	not found	20.48	58.9	81.87	15.76	66.87	12.8	57.78	35.47	not found	11.05	12.9	16.56	not found	not found	not found	15.55
MC_72: Triangular septal nucleus neurons	30.49	44.76	60.67	9.13	35.93	66.64	not found	not found	37.57	30.29	1.79	12.88	0	90.23	22.44	70.01	8.79	37.02	9.61	53.05	40.65	60.06	94.88	10.21	36.57	26.82	26.71	25.13	39.34	63.65	67.66	61.49	not found	31.78	69.53	86.13	20.21	78.74	14.8	68.71	43.47	not found	15.01	15.01	19.69	not found	not found	not found	18.64
MC_190: Hypothalamic neurons	30.05	27.82	37.47	4.21	20.9	48.85	not found	not found	24.92	17.83	1.32	7	0	71.34	15.23	55.56	4.98	24.32	11.5	29.86	20.62	45.87	81.41	6.3	27.19	19.93	19.04	14.23	23.47	52.05	55.11	38.17	not found	22.15	49.53	70.14	12.1	56.94	11.84	49.7	30.51	not found	7.17	10.69	15	not found	not found	not found	13.74
MC_77: Hypothalamic neurons	29.71	56.96	50.9	5.02	22.94	65.98	not found	not found	29	32.97	1.96	11.37	0	91.27	26.2	76.01	15.05	30.38	24.49	61.14	43.46	59.8	93.9	9.82	39.32	27.75	30.09	27.08	46.76	75.34	72.92	56.37	not found	33.89	68.78	91.93	29.25	81.24	21.19	68.15	49.14	not found	39.11	19.68	13.54	not found	not found	not found	17.05
MC_127: Pontine and medullary neurons	29.5	46.66	62.19	10.27	38.94	76.45	not found	not found	43.13	36.37	2.44	14.71	0	93.16	32.84	79.62	11.78	43.51	15.61	57.63	46.2	68.35	94.66	16.94	42.78	31.24	27.57	30.48	48.87	75.85	76	68.19	not found	36.39	81.71	95.11	22.39	88.79	18.54	79.89	52.22	not found	15.56	23.18	26.77	not found	not found	not found	25.94
MC_133: Pontine and medullary neurons	29.29	50.95	65.25	13.2	41.4	77.11	not found	not found	46.07	36.94	2.24	17.93	0	93.73	33.84	84.13	12.69	43.9	15.29	64.08	47.07	69.52	96.84	15.37	44.47	33.38	29.53	34.73	51.93	80.43	80.49	70.74	not found	40.19	84.03	95.89	25.09	89.89	20.13	83.93	54.97	not found	12.67	28.03	31.46	not found	not found	not found	25.38
MC_203: Tectal neurons	29.27	47.75	56.39	15.3	33.01	64.82	not found	not found	41.95	29.94	1.56	17.36	0	89.79	26.79	74.31	8.76	34.1	16.93	65.86	49.82	66.36	95.59	12.35	35.74	28.59	28.11	37.55	60.23	71.66	76.16	67.12	not found	36.33	70.02	92.79	25.3	79.82	22.52	80.64	49.25	not found	35.48	24.56	18.21	not found	not found	not found	20.83
MC_145: Medulary vestibular neurons	28.82	47.66	62.48	12.84	35.51	67.61	not found	not found	40.43	35.99	2.9	14.68	0	89.98	27.71	78.34	10.3	40.61	12.99	57.49	40.67	60.5	96.95	13.91	33.9	28.97	26.8	31.41	50.22	74.32	78.57	66.24	not found	27.64	75.54	92	18.89	83.91	17.87	79.08	44.34	not found	9.23	23.38	21.48	not found	not found	not found	21.11
MC_14: Anterior hypothalamic MGE neurons	28.78	49.31	62.92	13.04	45.03	78.59	not found	not found	47.93	42.93	1.85	15.65	0	93.59	32.88	82.57	12.91	48.48	14.37	55.55	44.45	70.65	95.21	16.71	43.91	30.82	28.67	29.97	47.79	74.39	81.12	68	not found	38.25	79.64	96.13	26.4	90.31	21.07	82.47	50.71	not found	8.47	23.49	29.65	not found	not found	not found	25.16
MC_210: Tectal neurons	28.73	32.92	45.6	7.19	25.97	59.06	not found	not found	26.64	18.58	2.07	8.37	0	82	17.6	58.14	5.96	26.52	9.79	35.87	28.79	52.25	91.6	8.35	32.74	18.46	19.23	19.08	27.87	54.07	60.62	41.46	not found	24.54	60.42	68.88	13.03	67.3	12.41	52.77	34.03	not found	7.35	14.17	11.38	not found	not found	not found	13.45
MC_85: Hypothalamic neurons	28.56	49.45	68.89	6.73	46.19	68.03	not found	not found	33.54	40.72	1.24	13.08	0	91.03	25.81	72.14	10.55	47.95	21.67	45.25	38	71.71	90.05	17.15	39.3	28.76	33.08	23.58	35.91	68.82	72.44	49.57	not found	33.11	75.39	80.29	20.48	81.71	17.27	68.91	48.72	not found	22.39	16.2	25.34	not found	not found	not found	22.17
MC_29: CGE interneurons of hippocampus and insula	28.32	31.16	42.5	5.44	24.82	54.04	not found	not found	25.86	16.69	7.16	7.55	0.03	79.09	18.49	57.82	6.42	25.8	11.93	38.64	28.84	49.08	87.93	8.77	30.76	17.59	19.6	19.11	27.18	54.78	60.81	37.06	not found	20.4	53.86	75.58	13.09	69.05	12.37	52.83	32.76	not found	10.43	17.57	12.66	not found	not found	not found	13.59
MC_187: Tegmental neurons	28.25	49.4	61.12	10.79	33.61	63.09	not found	not found	37.37	27.09	1.14	14.72	0	90.75	28.19	73.93	11.9	33.25	14.57	54.65	47.88	62.15	93.41	12.14	39.95	25.43	26.39	29.74	47.38	70.5	68.5	60.23	not found	33.99	67.29	92.96	25.11	81.97	20.03	70.22	50.61	not found	23.99	21.78	15.52	not found	not found	not found	19.69
MC_76: Brainstem neurons	28.15	60.9	80.98	15.41	54.06	92.73	not found	not found	60.46	48.62	2.51	21.39	0	97.48	55.41	90.77	17.13	58.14	44.24	74.82	56.83	85.19	98.32	27.16	53.94	39.08	33.55	33.49	59.13	88.95	84.56	63.58	not found	57.67	91.34	98.03	30.93	96.5	27.04	93	62.06	not found	23.52	35.63	41.53	not found	not found	not found	38.69
MC_167: Pontine and medullary neurons	27.52	32.57	41.02	5.41	20.02	61.75	not found	not found	27.77	26.09	1.73	6.81	0	81.34	15.21	61.17	5.07	27.29	12.22	40.86	24.84	48.37	85.8	9.28	27.75	19.76	13.61	15.91	31.77	60.04	64.73	40.73	not found	20.87	60.08	87.9	15.27	73.36	9.28	60.14	36.24	not found	6.72	12.7	11.6	not found	not found	not found	15.55
MC_12: Pallidal cholinergic neurons	27.44	27.29	39.06	3.14	18.34	48.13	not found	not found	25.76	13.19	1.33	5.49	0	76.16	11.97	54.35	6.13	22.32	3.78	19.52	22.86	40.15	80.18	6.03	23.9	17.41	16.4	11.34	18.36	49.44	45.73	41.98	not found	17.17	50.78	89.27	9.66	67.44	8.39	50.96	28.52	not found	8.45	10.51	10.55	not found	not found	not found	15.65
MC_218: Habenular cholinergic and excitatory neurons	27.39	24.93	29.23	4.54	23.64	68.88	not found	not found	30.78	18.55	18.44	6.12	0.01	84.5	19.61	62.15	7.23	22.02	5.66	42.44	22.26	44.59	85.36	6.27	26.34	18.78	22.75	23.39	35.68	56.32	60.35	31.75	not found	27.69	41.29	58.19	10.24	60.26	16.49	53.2	33.41	not found	6.71	9.68	13.37	not found	not found	not found	19.47
MC_157: Pontine and medullary reticular neurons	27.07	51.27	65.39	13.27	39.06	78.56	not found	not found	43.71	37.38	2.19	15.16	0	93.16	29.77	78.89	9.54	41.86	15.19	62.53	44.28	68.88	95.05	16.04	38.23	32.34	27.27	33.93	53.04	76.73	77.28	66.5	not found	35.78	79.43	96.24	23.69	89.99	16.83	80.5	48.19	not found	11.53	28.04	26.09	not found	not found	not found	22.47
MC_42: Entorhinal	26.34	31.73	36.81	5.19	17.74	53.67	not found	not found	24.34	18.55	2.19	7.91	0	76.01	14.91	53.17	5.02	21.34	9.43	34.1	26.16	36.98	85.49	7.36	20.18	17.11	14.89	18.63	29.24	50.4	53.77	37.04	not found	19.69	48.7	71.99	14.58	63.36	9.91	53.81	28.95	not found	12.44	11.68	11.1	not found	not found	not found	13.23
MC_163: Pontine and medullary noradrenergic neurons	26.18	51.16	64.96	12.94	39.49	74.1	not found	not found	42.74	35.93	2.37	16.14	0	92.67	31.78	77.55	10.96	39.41	17.99	60.92	54.04	66.6	96.09	16.9	40.95	29.07	28.18	31.51	55.38	75.76	77.48	70.94	not found	37.24	77.21	97.05	25.79	87.6	21.18	79.94	51.03	not found	24.24	22.95	24.74	not found	not found	not found	22.84
MC_152: Medullary reticular neurons	25.82	44.3	59.19	8.72	42.16	79.61	not found	not found	42.72	49.38	1.32	11.74	0	94.74	32.28	79.22	11.17	50.62	8.58	45.71	35.27	67.91	98.11	14.69	40.16	24.88	25.41	20.78	36.87	71.16	76.92	67.26	not found	36.04	80.63	93.18	17	87.87	15.24	79.51	48.16	not found	2.73	28.76	31.14	not found	not found	not found	18.72
MC_86: Midbrain neurons	25.22	31.02	45.34	9.46	24.45	46.32	not found	not found	24.9	19.35	0.78	11.89	0	74.63	16.88	53.71	6.17	19.91	9.08	46.92	31.01	35.62	86.58	7.67	25.1	19.94	22.13	21.35	38.08	46.39	52.17	44.9	not found	22.02	53.17	69.25	16.6	57.7	13.46	53.86	31.17	not found	20.84	13.8	11.83	not found	not found	not found	14.51
MC_83: Hypothalamic and pallidal neurons	25.04	44.57	51.19	8.08	34.29	59.34	not found	not found	33.49	20.78	1.49	12.24	0	84.36	19.93	70.44	8.97	33.46	10.92	45.21	36.07	48.88	91.2	10.35	30.02	24.24	25.28	27.25	41.94	61.26	67.65	52.1	not found	24.12	70.43	86.74	20.04	76	15.84	64.58	43.06	not found	17.41	15.71	16.19	not found	not found	not found	14.91
MC_186: Tegmental neurons	24.97	46.74	59.1	10.31	27.17	69.01	not found	not found	38.05	28.76	1.37	14.33	0.02	86.15	24.29	70.49	8.09	31.88	20.65	55.62	44.7	57.7	90.02	12.95	31.92	22.79	22.63	26.76	49.22	70.59	70.74	66.55	not found	41.69	65.74	85.09	21.13	80.1	19.4	68	48.21	not found	27.37	22.47	14.39	not found	not found	not found	18.42
MC_99: Pontine and medullary neurons	24.57	39.27	51.4	9.49	25.76	60.69	not found	not found	37.28	25.41	1.63	13.21	0	86.04	21.32	72.21	8.93	33.61	12.53	54.85	37.36	53.72	92.32	9.89	31.91	23	23.28	32.44	47.33	64.67	68.42	59.22	not found	27.57	64.96	88.63	21.15	75.3	15.38	68.96	40.19	not found	24.06	16.42	15.84	not found	not found	not found	19.44
MC_141: Medullary neurons	24.11	49.97	63.61	17.41	42.31	80.41	not found	not found	51.52	45.72	0.85	21.99	0	94.58	31.08	85.03	11.7	46.68	14.76	71.95	51.43	68.41	97.31	14.95	42.88	30.99	31.26	39.28	60.89	79.97	85.41	76.89	not found	44.27	80.13	96.36	30.13	89.2	24.91	85.63	53.28	not found	10.86	37.42	27.15	not found	not found	not found	23.99
MC_149: Pontine and medullary neurons	24.08	16.34	22.89	2.78	12.85	38.33	not found	not found	15.21	10.6	0.52	3.04	0	64.53	8.25	42.13	3.27	18.05	3.54	12.09	12.79	24.87	55.75	4.28	15.46	12.17	9.63	6.82	12.4	29.63	36.07	26.02	not found	11	35.15	83.56	6.17	49.99	4.51	37.12	16.45	not found	3.5	5.12	6.65	not found	not found	not found	7.87
MC_129: Pontine and medullary neurons	23.85	44.57	58.1	10.55	39.49	75.38	not found	not found	41.66	31.07	1.89	13.43	0	91.74	28.51	77.36	10.62	40.37	12.38	55.71	41.55	64.44	94.68	13.54	37.73	27.61	24.72	28.47	44.42	72.83	72.33	63.96	not found	30.29	78.22	94.49	19.7	86.5	15.7	76.74	46.57	not found	9.18	22.53	23.72	not found	not found	not found	20.97
MC_104: Midbrain neurons	23.51	49.08	66.75	14.83	35.92	75.42	not found	not found	47.19	41.39	1.37	21.03	0	93.1	29.08	84.19	12.37	41.53	14.09	65.9	48.2	66.57	96.84	13.65	39.12	28.15	31.05	37.78	57.39	79.97	80.73	73.96	not found	40.78	78.41	94.35	27.49	89.28	22.12	84.03	49.8	not found	16.01	27.44	22.41	not found	not found	not found	22.68
MC_170: Hypothalamic neurons	22.95	29.41	39.72	5.62	20.65	55.44	not found	not found	27.35	21.18	0.56	7	0	77.75	15.6	58.43	6.22	26.68	10.76	30.63	21.99	43.59	84.79	7.44	26.41	17.84	21.34	15.4	27.51	55.75	55.97	31.82	not found	22.95	53.03	69.54	11.49	61.5	11.53	49.95	32.2	not found	10.18	28.5	14.84	not found	not found	not found	14.63
MC_132: Pontine and medullary neurons	22.9	44.24	59.85	10.52	34.05	72.99	not found	not found	38.53	29.66	1.58	13.08	0	90.57	25.15	75.99	8.49	37.37	13.97	52.55	39.53	61.03	93.74	11.49	38.87	29.77	24.71	29.61	48.95	70.89	72.77	64.15	not found	28.42	76.06	94.43	19.41	85.55	16.83	75.59	45.85	not found	11.28	20.51	20.17	not found	not found	not found	20.68
MC_60: Brainstem neurons	22.2	19.02	21.05	2.11	11.87	33.58	not found	not found	14.69	8.23	2.14	2.85	0	58.4	9.57	43.65	3.71	13.41	4.35	8.88	12.07	22.94	40.93	4.24	13.29	10.07	9.32	5.37	10.83	30.73	42.39	24.11	not found	11.01	30.5	31.97	5.49	45.97	5.25	33.96	17.18	not found	2.64	5.39	3.72	not found	not found	not found	6.37
MC_30: CGE isocortical interneurons	21.73	34.44	55.55	8.66	34.3	56.62	not found	not found	31.13	23.76	7.24	10.36	0	86.12	19.5	67.43	8.62	30.59	14.31	51.11	42.45	62.35	95.29	14.44	38.18	27.38	26.68	22.78	38.26	64.3	76.22	42.65	not found	28.49	65.77	72.92	19.45	77.58	19.53	63.87	44.08	not found	7.11	11.65	13.19	not found	not found	not found	17.65
MC_1: Cerebellar purkinje neurons	21.35	21.98	28.56	5.6	15.63	41.34	not found	not found	19.2	16.81	3.94	6.25	0	63.35	11.3	46.97	5.79	19.23	6.36	21.31	17.32	29.6	51.6	5.49	15.52	12.43	13.51	12.18	19.72	33.53	41.55	25.91	not found	18.85	38.38	51.55	9.69	49.82	8.4	45.43	20.64	not found	6.28	8.84	10.55	not found	not found	not found	10.42
MC_92: Tegmental neurons	20.16	46.61	59.4	12.47	37.68	75.84	not found	not found	39.12	34.82	1.72	13.52	0	92.84	27.73	76.38	8.25	42.62	14.67	63.21	48.77	59.69	94.56	14.11	35.85	23.84	27.26	31.83	47.82	72.96	75.8	63.84	not found	33.33	72.09	84.81	25.46	81.57	17.97	76.28	47.83	not found	16.89	22.01	19.71	not found	not found	not found	20.21
MC_159: Pontine and medullary reticular neurons	20.07	52.96	69.34	13.89	46.95	81.46	not found	not found	49.1	41.63	2.01	19.1	0	95.81	35.87	85.85	12.69	47.96	16.73	66.58	48.96	74.53	97.26	19.92	43.58	34.67	30.88	36.02	60.36	83.18	84.18	74.62	not found	43.84	87.11	96.93	25.71	92.98	22.49	84.81	55.47	not found	12.75	30.7	31.39	not found	not found	not found	25.08
MC_13: Striatal and pallidal cholinergic neurons	19.6	40.58	58.95	11.72	32.55	75.09	not found	not found	37.14	30.3	2.36	12.65	0	92.04	26.19	76.41	10.28	40.25	13.38	59.7	39.84	58.65	95.5	11.18	34.92	27.26	24.59	29.9	45.72	71.57	77.35	64.44	not found	32.23	78.81	96.17	20.6	87.67	17.72	78.3	47.14	not found	7.88	19.6	21.48	not found	not found	not found	19.54
MC_63: Tanycytes	18.85	40.25	53.76	8.59	30.09	62.59	not found	not found	34.37	26.15	0	7.05	0	87.4	20.19	67.9	4.75	37.18	10.7	40.29	29.55	50.15	84.92	10.3	34.5	15.81	15.28	15.31	32.63	57.53	54.76	43.5	not found	25.94	70.78	92.95	14.31	79.2	11.4	70.98	34.27	not found	10.7	10.5	16.78	not found	not found	not found	18.89
MC_102: Midbrain neurons	18.83	36.17	46.67	9.24	21.16	58.06	not found	not found	30.41	22.62	0.88	12.68	0	83.12	17.65	65.24	7.16	29.19	8.91	52.75	31.66	43.97	89.4	7	29.92	20.2	22.59	27.63	41.97	60.78	70.22	61.71	not found	23.25	58.59	83.11	15.59	73.12	13.98	66.93	36.11	not found	15.31	14.55	12.43	not found	not found	not found	14.2
MC_151: Ventral cochlear nuclei neurons	17.47	54.97	63.69	17.76	44.36	75.25	not found	not found	47.76	45.63	4.08	19.08	0	86.63	35.67	80.25	14.03	51.14	18.98	64.56	52.69	69.82	90.98	21.4	41.31	36.54	33.07	33.77	54.81	71.84	80.14	78.85	not found	43.82	81.41	90.69	24.35	84.05	25.04	79.87	60.47	not found	15.06	37.49	36.5	not found	not found	not found	29.55
MC_87: Bed nucleus neurons	17.21	33.71	45.12	4.61	30.35	51.21	not found	not found	22.45	20.57	3.43	8.23	0.07	78.34	16.42	54.72	6.73	27.95	7.36	32.21	26.15	48.22	88.29	8.24	27	19.94	21.54	16.46	24.16	48.26	58.94	40.64	not found	17.54	57.16	79.37	13.17	66.37	10.78	53.65	32.44	not found	6.29	13.5	13.95	not found	not found	not found	13.68
MC_25: MGE interneurons of isocortex	16.95	27.12	59.32	8.47	27.12	62.71	not found	not found	22.03	23.73	1.69	10.17	0	86.44	16.95	67.8	6.78	27.12	13.56	49.15	47.46	61.02	88.14	1.69	33.9	27.12	18.64	23.73	45.76	64.41	66.1	47.46	not found	22.03	55.93	91.53	16.95	81.36	15.25	64.41	35.59	not found	16.95	11.86	16.95	not found	not found	not found	16.95
MC_80: Anterior hypothalamic neurons	16.81	34.48	54.7	4.94	34.62	53.12	not found	not found	22.52	23.93	1.12	5.12	0	83.88	17.97	63.91	5.75	42.25	13.43	34.28	27.33	55.02	84.81	10.64	27.07	18.81	17.89	14.03	27.73	60.31	57.86	37.08	not found	26.04	64.15	75.2	16.96	70.47	12.94	59.92	38.89	not found	15.89	16.01	14.91	not found	not found	not found	13.34
MC_3: Pallidal	16.78	34.59	42.05	5.7	28.19	50.78	not found	not found	23.93	17.77	7.36	7.55	0	78.11	15.61	60.49	6.57	25.48	9.71	38.06	27.81	48.66	90.4	8.7	28.18	19.51	19.39	18.3	26.17	52	66.13	35.04	not found	20.7	56.69	75.19	13.58	68.5	12.95	54.54	34.46	not found	7.86	10.03	12.47	not found	not found	not found	13.85
MC_50: Hippocampal CA3 neurons	16.43	44.01	51.46	4.14	37.28	66.01	not found	not found	35.16	28.52	0.94	6.42	0	92.94	26.62	65.57	9.26	39.82	10	46.71	27.64	56.51	94.2	10.18	39.04	19.88	26.86	21.51	31.95	58.28	61.04	59.37	not found	34.42	64.26	79.92	15.7	76.5	17.78	57.65	40.78	not found	13.71	9.38	21.27	not found	not found	not found	18.19
MC_27: CGE interneurons of isocortex and amygdala	16	34.29	54.7	5.87	30.83	57.13	not found	not found	27.95	24.22	22.74	8.45	0.01	82.7	18.71	64.78	8.04	30.08	6.3	43.64	28.76	51.13	95.48	8.67	29.15	19.95	21.72	17.69	29.18	58.32	64.97	51.7	not found	24.21	62.65	78.62	13.74	73.17	14.3	58.11	34.16	not found	4.8	12.95	13.79	not found	not found	not found	14.54
MC_75: Hypothalamic neurons	13.95	24.22	34.16	4.69	16.82	46.96	not found	not found	20.12	17.68	0.51	6.79	0	69.08	13.14	46.84	5.21	20.73	7.45	30.2	23.87	33.96	80.77	6.44	20.61	16.04	17.17	16.65	28.16	41.63	54.49	43.19	not found	17.58	43	63.81	10.57	54.62	11.29	49.45	25.31	not found	11.04	19.86	10.28	not found	not found	not found	11.51
MC_7: Pallidal and septal MGE neurons	12.61	8.52	9.73	4.46	7.04	31.36	not found	not found	10.2	7.38	4.16	2.1	0	45.71	4.6	30.72	2.55	8.57	4.05	4.99	6.33	14.64	25.55	1.91	4.64	6.51	5.58	3.71	6.84	16.19	24.1	14.55	not found	13.55	17.49	74.73	3.46	44.81	3.15	54.33	6.66	not found	1.38	4.75	6.53	not found	not found	not found	2.19
MC_70: Fibroblasts	10.66	8.93	10.46	2.69	6.13	28.16	not found	not found	8.86	8.95	0.86	2.73	0	45.71	4.29	27.24	2.74	7.77	2.27	2.99	5.26	12.42	22.4	1.86	4.03	4.4	6.81	2.57	4.74	13.51	25.32	11.42	not found	11.79	18.51	49.77	3.5	34.13	2.31	52	8.06	not found	0.74	2.32	6.89	not found	not found	not found	2.16
MC_53: Piriform and amygdalar neurons	10.53	40.82	52.42	6.5	31.91	74.14	not found	not found	38.94	30.32	2.09	9.26	0.12	90.81	23.94	70.58	8.93	33.47	11.26	50.49	32.57	58.65	93.53	9.77	34.92	19.13	28.61	23.79	35.99	61.35	65.66	59.69	not found	37.64	63.13	74.82	16.11	76.53	19.4	61.02	42.34	not found	16.37	17.53	22.05	not found	not found	not found	19.29
MC_46: Layer 5 cortical neurons	9.32	41.29	48.39	8.62	30.37	73.23	not found	not found	44.08	27.75	0.9	12.4	0.01	89.51	24.24	68.14	11.28	33.15	11.17	57.9	33.61	57.11	96.83	9.62	38.08	22.58	30.69	28.27	43.49	64.63	70.87	67.19	not found	37.34	63.34	89.43	19.18	77.34	22.11	64.37	40.39	not found	17.66	20.9	16.08	not found	not found	not found	19.87
MC_18: Septal and hypothalamic neurons	7.92	21.08	24.5	5.98	15.91	31.07	not found	not found	16.26	15.79	1.21	5.27	0	63.47	9.03	41.66	4.09	12.88	6.69	23.96	17.72	28.13	61.36	4.03	16.46	11.07	12.99	10.33	22.39	31.51	50.97	27.68	not found	12.66	37.44	48.1	8.6	48.41	5.94	41.54	17.42	not found	5.49	5.2	6.02	not found	not found	not found	7.98
MC_219: Thalamic projection neurons	6.11	28.32	38.52	6.28	20.2	52.67	not found	not found	22.65	25.96	0.5	9.64	0	77.06	14.95	57.27	6.35	24.8	7.24	47.69	29.4	39.73	90.65	6.27	22.01	21.11	17.11	21.95	38.7	49.82	70.44	64.33	not found	23.69	43.03	55.7	12.67	62.32	13.4	61.68	28.31	not found	8.77	9.94	9.38	not found	not found	not found	13.36
MC_23: MGE SST interneurons of isocortex	3.85	41.51	60.55	7.59	34.18	74.67	not found	not found	35.53	33.66	0.82	9.97	0.36	94.76	27.59	77.77	8.94	43.13	9.03	52.63	41	69.36	93.66	11.3	38.65	24.06	20.6	14.27	34.07	73.33	74.15	56.74	not found	39.11	73.72	89.72	15.64	87.51	13.02	72.41	43.12	not found	7.19	20.19	24.17	not found	not found	not found	20.47
MC_78: Hypothalamic neurons	3.16	30.82	38.21	4.68	27.15	38.42	not found	not found	18.34	13.29	0.5	4.73	0	73.19	11.52	46.83	4.57	26.8	7.22	25.29	17.61	34.45	68.18	9.92	20.6	17.25	19.27	10.37	18.17	37.53	49.11	15.88	not found	14.35	47.59	66.01	9.39	50.83	8.13	39.24	25.02	not found	6.8	41.03	11.36	not found	not found	not found	8.32
MC_10: Hypothalamic and pallidal MGE neurons	2.95	36.83	58.37	4.67	33.63	74.79	not found	not found	32.06	33.33	1.99	4.63	0	95.49	22.4	81.61	8.28	33.71	1.97	11.7	26.64	72.67	96.64	12.68	35.32	18.27	16.07	2	9.86	77.38	44.68	29.97	not found	33.54	63.4	1.28	19.56	85.38	8.68	60.9	44.75	not found	0.25	19.96	32.47	not found	not found	not found	21.91
MC_67: Macrophages	2.67	21.32	24.28	7.84	20.06	29.12	not found	not found	21.6	46.94	1.84	12.64	0	47.57	7.7	43.66	4.03	18.29	31.09	38.02	11.16	16.91	62.44	17.99	9.43	18.94	20.5	27.73	36.51	32.59	75.53	46.73	not found	16.28	51.95	60.45	9.15	52.48	16.76	53.7	32.96	not found	13.11	6.8	5.5	not found	not found	not found	6.81
MC_74: Midbrain neurons	1.4	9.14	10.6	4.57	8.09	25.77	not found	not found	8.63	9.88	2.22	4.28	0	43.05	3.13	30.74	2.35	7.88	6.63	6.43	8.11	8.8	29.03	2.43	5.91	3.24	7.51	7.11	9.76	20	36.98	14.4	not found	11.05	19.07	45.01	3.48	27.45	4.89	22.36	7.47	not found	4.5	14.25	3.89	not found	not found	not found	4.19
MC_68: Microglia	1	16.74	24.69	3.58	14.16	35.74	not found	not found	15.43	11.76	1.69	5.48	0.01	64.74	8.14	40.81	4.93	15.86	3.26	14.65	12.51	23.58	46.41	4.88	13.07	10.39	10.91	10.15	17.52	31.39	49.2	35.62	not found	16.04	63.74	26.4	6.94	46.47	7.47	35.69	18.4	not found	4.94	8.09	7.14	not found	not found	not found	7.57
MC_61: Medium spiny neurons of striatum	0.9	14.43	22.2	2.51	12.58	33.41	not found	not found	15.78	10.83	5.73	3.47	0	61.11	9.73	42.06	4.39	13	4.81	15.42	10.34	22.98	44.26	4.07	15.5	10	11.53	10.94	17.7	26.52	48.99	12.64	not found	16.68	31.8	45.28	5.4	45.59	9.5	33.99	19.32	not found	3.13	3.8	6.26	not found	not found	not found	11.97
MC_73: Cholinergic neurons of cranial nuclei	0.51	12.99	21.67	3.93	11.64	35.18	not found	not found	10.77	18.74	1	2.68	0.01	56.96	5.17	39.52	3.33	12.12	7.98	8.79	10.32	13.72	40.3	2.56	8.48	6.06	7.6	5.96	11.01	20.75	37.96	18.08	not found	12.88	30.88	36.41	4.86	40.08	3.81	36.07	10.56	not found	5.16	9.65	4.45	not found	not found	not found	5.94
MC_71: Endothelial cells	0.49	7.52	12.56	7.33	10.82	32.18	not found	not found	8.94	8.57	3.75	4.38	0	43.36	4.92	34.21	3.08	11.61	14.49	12.89	7.8	17.36	32.48	2.29	4.96	5.42	8.28	10.35	11.83	17.48	38.92	12.78	not found	10.75	18.86	18.8	5.24	36.02	6.9	33.28	7.3	not found	4.61	4.27	3.32	not found	not found	not found	4.65
MC_66: Oligodendrcytes	0.28	17.84	20.12	1.67	13.48	30.82	not found	not found	10.65	15.7	0.8	5.32	0	56.87	5.91	38.03	3.69	20.14	5.29	14.84	11.82	19.5	49.24	4.22	10.32	7.78	7.37	7.39	22.67	23.58	36.93	44.22	not found	14.12	30.23	49.19	4.62	28.81	4.68	28.68	15.83	not found	12.45	5.66	8.12	not found	not found	not found	5.76
MC_65: Oligodendrocyte progenitors	0.19	14.7	17.37	3.34	10.57	28.27	not found	not found	11.9	18.73	0.92	3.19	0	59.16	6.11	34.04	3.25	13.86	3.84	8.71	9.81	14.71	39.23	2.88	7.89	8.6	7.65	5.73	13.31	24.52	37.79	45.93	not found	12.98	24.64	81.24	5.26	37.05	4.13	32.31	13.78	not found	2.7	6.34	4.66	not found	not found	not found	5.12
MC_69: Endothelial cells	0.14	15.98	22.78	3.43	10.32	34.72	not found	not found	13.42	16.15	1.71	3.5	0.05	51.99	6.91	42.33	3.56	13.16	3.04	21.7	12.74	18.37	42.31	5.21	10.03	6.87	12.12	12.92	16.93	27.2	51.87	14.17	not found	16.31	30.95	98.45	4.64	39.32	6.11	33.57	16.11	not found	15.01	8.81	4.47	not found	not found	not found	6.27
[truncated: 99 more columns]

## Sheet: 2B
metacluster	Oprm1_pct	Actr8_pct	Anapc4_pct	Arf6_pct	Bms1_pct	Btaf1_pct	C15orf27	C6orf62	Cbll1_pct	Ccs_pct	Cenpa_pct	Clrn3_pct	Cnot4_pct	Cpsf1_pct	Csde1_pct	Cstf1_pct	Cwc22_pct	Cyb5r3_pct	Dctn3_pct	Dda1_pct	Ddx10_pct	Ddx24_pct	Dhx37_pct	Dimt1_pct	Dkc1_pct	Dnttip2_pct	Eif3g_pct	Eif3i_pct	Eif4e_pct	Eif4g2_pct	Eno1_pct	Fam57a	Fcf1_pct	Fip1l1_pct	Fnbp1_pct	Fzr1_pct	Gapvd1_pct	Gar1_pct	Gdi2_pct	Gnl2_pct	Gpi	Gstp1_pct	Hccs_pct	Heatr1_pct	Hist1h2ab	Hust1h2bc	Hist2h3c	Hmbs_pct	Hnrnpk_pct
MC_38: Claustrum neurons	93.68	37.32	47.45	6.16	32.78	64.03	not found	not found	33.43	24.18	0.77	0	86.31	22.47	59.16	7.05	26.11	10.2	57.16	29.18	54.52	92.93	8.7	35.9	19.82	23.79	20.78	38.27	65.54	63.13	55.18	not found	35.36	59.33	76.42	13.37	76.33	16.62	58.15	38.47	not found	11.83	7.27	15.71	not found	not found	not found	16.17	70.83
MC_37: Isocortical Neurons	90.45	38.25	50.09	6.78	39.51	63.98	not found	not found	29.42	26.28	1.25	0	84.57	22.43	63.77	8.22	30.16	7.63	51.93	29.41	53.11	91.74	8.33	30.43	20.91	24.96	20.68	33.19	59.63	66.29	52.08	not found	28.02	63.54	79.84	12.72	75.65	14.08	58.73	39.15	not found	12.18	13.81	17.08	not found	not found	not found	17.45	64.86
MC_5: Hypothalamic and pallidal MGE neurons	86.93	55.49	61.93	7.77	48.48	83.9	not found	not found	47.73	42.61	3.22	0	95.64	39.77	83.9	13.26	41.29	8.9	66.86	36.36	77.08	96.59	16.1	36.55	32.77	45.64	29.73	52.65	67.42	80.3	70.08	not found	54.92	71.97	92.23	19.89	94.51	23.11	71.21	50.57	not found	25.19	13.64	33.52	not found	not found	not found	28.41	74.62
MC_40: Claustrum neurons	81.84	36.45	42.27	5.72	31.88	73.06	not found	not found	32.19	19.35	3.33	0.33	84.48	22.61	68.86	6.64	29.38	11.32	50.27	27.93	49.97	92.66	8.1	32.84	17.59	19.99	23.34	35.59	58.38	58.79	56.03	not found	30.85	61.01	63.12	11.39	72.96	16.24	53.83	37.84	not found	11.93	20.35	12.33	not found	not found	not found	16.56	69.39
MC_24: MGE PV isocortical interneurons	81.82	34.85	54.55	3.03	31.82	56.06	not found	not found	36.36	34.85	0	0	87.88	19.7	66.67	7.58	36.36	15.15	45.45	45.45	57.58	89.39	10.61	25.76	25.76	13.64	12.12	34.85	56.06	66.67	50	not found	34.85	69.7	96.97	18.18	77.27	15.15	65.15	43.94	not found	9.09	7.58	16.67	not found	not found	not found	21.21	66.67
MC_117: Pontine and medullary neurons	76.55	46.85	56.69	6.52	42.67	81.44	not found	not found	35.65	28.54	0	0	90.46	25.38	78.95	11.08	37.22	12.73	45.45	26.24	61.29	98	17.41	30.72	28.83	22.87	25.04	51.49	68.19	76.36	62.04	not found	31.95	78.88	94.51	15.84	90.26	16.39	70.9	32.12	not found	7.4	19.38	26.75	not found	not found	not found	24.49	78.23
MC_55: Olfactory area excitatory neurons	76.26	34.22	36.85	5.45	31.73	61.64	not found	not found	32.73	23.59	0.91	0.21	82.74	20.7	58.89	7.89	30.3	11.53	40.84	26	58.45	85.31	10.71	34.23	17.04	22.54	17.35	28	53.79	53.04	45.23	not found	24.93	58.27	71.49	13.94	65.51	16.31	48.31	32.37	not found	12.41	22.29	16.63	not found	not found	not found	18.15	58.56
MC_4: Long-range projecting interneurons of cortex	73.84	41.32	51.95	5.79	39.77	68.53	not found	not found	43.76	29.29	0.68	0	90.81	26.26	68.5	10.04	34.48	9.99	60.26	37.09	60.26	96.65	9.82	39.44	21.27	30.76	22.92	41.06	67.19	68.84	72.44	not found	36.19	67.93	83.39	17.69	80.08	20.1	65.33	41.76	not found	12.57	9.63	16.49	not found	not found	not found	21.1	70.25
MC_195: Tegmental neurons	73.09	47.58	55.93	7.06	38.17	62.06	not found	not found	31.67	25.38	2.11	0	86.32	20.41	68.34	7.39	36.09	13.58	46.59	37.09	58.38	93.44	13.53	33.67	22.45	29.01	21.88	40.99	64.38	58.93	48.76	not found	28.54	69.51	91.02	19.08	76.46	17.63	66.59	41.05	not found	23.31	11.88	18.1	not found	not found	not found	17.73	69.76
MC_191: Hypothalamic neurons	70.43	49.03	58.88	6.6	44.4	59.17	not found	not found	35.74	28.27	1.06	0	87.2	26.11	69.96	8.54	40.89	12.34	43.87	35.83	61.18	92.39	13.47	34.06	26.07	29.46	19.82	37.1	63.87	62.52	48.12	not found	27.46	71.59	89.69	20.03	78.39	17.34	65.2	43.77	not found	21.88	20.96	21.37	not found	not found	not found	16.18	70.3
		42.136	51.659	6.088	38.121	67.387	0	0	35.868	28.234	1.333	0.054	87.641	24.584	68.7	8.769	34.228	11.337	50.868	33.058	59.182	92.91	11.678	33.36	23.251	26.266	21.366	39.319	62.445	65.487	55.996	#DIV/0!	33.307	67.173	83.868	16.213	78.742	17.297	62.34	40.104	#DIV/0!	14.779	14.679	19.465	#DIV/0!	#DIV/0!	#DIV/0!	19.745	69.347
		#genes expressed in at least 10% of neurons					119
		total #genes					146
		%expressing					81.5068
[truncated: 98 more columns]
