# Supplementary material for: Lysosomal down-regulation of the mu opioid receptor is opposed by the Retromer complex
Source: Sci Adv. 2026 Mar 20;12(12):eadx8715. doi: 10.1126/sciadv.adx8715 (PMC13004025; doi:10.1126/sciadv.adx8715)
Supplement: Supplementary file 2 — Tables S1 to S4 [file sciadv.adx8715_tables_s1_to_s4.zip › adx8715_table_s4.xlsx]

## Sheet: Fig 1
	Fig 1B
		MOR(WT)	MOR(2Ala)
	n1	45.1902	26.3398
	n2	61.153	34.2488
	n3	67.9048	36.4309
	n4	55.8583	35.0345
	n5	58.9684	30.8242
	Fig 1C
		MOR(WT)			MOR(2Ala)
	Hours Since Agonist Addition	n1	n2	n3	n1	n2	n3
	0	100	100	100	100	100	100
	2	74.835	82.5757	59.7816	19.6231	46.7327	30.7692
	4	64.7221	68.7508	54.6479	21.0219	40.9403	29.5602
	6	56.3349	59.7794	65.2666	23.1134	39.7273	25.7051
	Fig 1E
		DOR(WT)	DOR-MRS(WT)	DOR-MRS(2Ala)
	n1	31.0645	64.9412	8.90296
	n2	34.1221	68.1664	27.623
	n3	21.1989	49.465	22.1268
	n4	28.3499	58.878	23.2693
	n5	28.8714	58.5346	23.0262
	Fig 1D
		DOR(WT)			DOR-MRS(WT)			DOR-MRS(2Ala)
	Hours Since Agonist Addition	n1	n2	n3	n1	n2	n3	n1	n2	n3
	0	100	100	100	100	100	100	100	100	100
	2	36.7116	51.9505	81.0787	113.529	92.2002	90.2145	44.7816	83.1083	74.9964
	4	4.79914	14.4439	25.6861	67.643	75.7103	70.4989	7.69447	33.6049	29.1747
	6	1.61671	9.69725	13.2172	52.382	56.5246	60.1515	3.1303	16.8787	11.3511

## Sheet: Supp Fig 1
	Supp Fig 1D
		MOR(WT)	MOR(2Ala)
	n1	37.1745	35.0251
	n2	32.5562	38.2885
	n3	20.2724	25.1971
	Supp Fig 1E
		MOR(WT)	MOR(2Ala)
	n1	52.3417	52.9982
	n2	45.6742	56.5372
	n3	55.5822	60.3696
	n4	48.8197	58.5331
	n5	47.5554	60.4799
	Supp Fig 1G
		DOR(WT)	DOR-MRS(WT)	DOR-MRS(2Ala)
	n1	33.8297	32.6312	33.6581
	n2	34.3282	36.3691	34.1902
	n3	32.8456	12.6707	31.7554
	Supp Fig 1H
		DOR(WT)	DOR-MRS(WT)	DOR-MRS(2Ala)
	n1	89.7293	76.457	88.466
	n2	84.1117	70.5072	85.5145
	n3	83.1135	67.8972	81.9948
	n4	89.7569	81.7964	88.2223
	n5	89.0083	78.5537	86.1881
	Supp Fig 1J
		MOR(WT)	MOR(2Ala)	DOR(WT)	DOR-MRS(WT)	DOR-MRS(2Ala)
	n1	94.5533	56.3968	142.305	172.066	71.9622
	n2	79.0249	49.1782	126.644	148.693	70.4434
	n3	88.6191	39.8254	143.668	155.434	72.14

## Sheet: Fig 2
		Fig 2D
		NTC	VPS35	VPS29	VSP26	ARF6
	n1	53.0362	20.069	24.2665	40.5609	44.2291
	n2	41.4414	14.9644	13.2562	17.2685	38.2257
	n3	41.2551	8.58779	16.1029	18.0936	43.7137
	n4	45.0282	16.5061	22.4093	28.4783	43.3854
	n5	44.6067	14.4655	16.9488	34.5212	54.5383

## Sheet: Supp Fig 2
	Supp Fig 2B
		NTC	Pool	1	2	3	4
	n1	100	15.8254	9.31539	16.9784	31.2562	17.1123
	n2	100	24.0287	12.9916	12.7806	11.6334	6.44835
	n3	100	10.307	8.18755	8.72126	9.85414	10.74
	Supp Fig 2D
		NTC	VPS29
	n1	100	20.9956
	n2	100	34.0229
	n3	100	23.7036
	Supp Fig 2F
		NTC	VPS26A
	n1	100	43.1069
	n2	100	32.6507
	n3	100	31.9365
	Supp Fig 2H
		NTC	ARF6
	n1	100	61.9988
	n2	100	62.1116
	n3	100	43.3049
	Supp Fig 2J
		NTC	VPS35L
	n1	100	20.2359
	n2	100	25.5388
	n3	100	14.5176

## Sheet: Fig 3
	Fig 3B
		NTC	VPS35	VPS35L
	n1	45.9317	62.7169	34.822
	n2	28.8789	58.0852	41.3616
	n3	40.4913	79.0619	18.7426
	n4	56.221	72.9066	61.6532
	n5	44.3854	69.6049	41.2673
	Fig 3C
		NTC	Pool	1	2	3	4
	n1	42.621	76.0759	76.3254	65.8257	67.3771	73.8725
	n2	47.4271	74.0509	67.1374	73.0137	65.3438	59.3203
	n3	39.5249	70.6298	72.5417	68.687	70.7165	74.3182
	n4	36.8159	71.9712	75.3486	68.188	64.3029	71.6268
	n5	33.2214	71.0222	72.3478	69.7611	69.0605	74.8696
	Fig 3D
		NTC			VPS35
	Hours Since Agonist Addition	n1	n2	n3	n1	n2	n3
	0	100	100	100	100	100	100
	3	37.0203	50.168	40.1279	31.4424	33.5744	39.0168
	6	38.5788	42.9808	29.6427	27.8341	32.6758	37.2908
	Fig 3E
		NTC DMSO					VPS35 DMSO					NTC BafA					VPS35 BafA
	Hours Since Agonist Addition	n1	n2	n3	n4	n5	n1	n2	n3	n4	n5	n1	n2	n3	n4	n5	n1	n2	n3	n4	n5
	0	100	100	100	100	100	100	100	100	100	100	100	100	100	100	100	100	100	100	100	100
	2	67.3623	70.115	62.3519	70.7072	77.3099	53.9764	45.4832	38.3961	47.5874	56.578	106.12	106.833	91.3031	90.2061	111.408	95.4182	96.8865	103.313	98.0107	123.716
	4	63.9782	54.7323	52.0834	56.9013	75.7478	36.4242	37.0657	35.6232	43.7741	45.1028	103.79	103.377	92.339	90.302	141.357	90.9594	95.3315	117.705	115.088	108.595
	Fig 3I
		MOR(WT)			MOR(2Ala)
	Minutes Since Agonist Addition	n1	n2	n3	n1	n2	n3
	0	0.0823333	0.11	0.127333	0.128333	0.179	0.121333
	5	0.135	0.12	0.113333	0.112	0.155	0.156
	15	0.13	0.133	0.162333	0.148	0.13	0.173
	30	0.184	0.109667	0.163333	0.132333	0.304	0.287
	60	0.174333	0.181	0.243667	0.216	0.311	0.222
	120	0.16	0.259667	0.208333	0.332	0.328	0.386

## Sheet: Supp Fig 3
	Supp Fig 3B
		Sc	VPS35
	n1	100	16.3545
	n2	100	30.5651
	n3	100	49.5895
	Supp Fig 3C
	n1	56.197
	n2	42.0827
	n3	44.0635
	n4	49.2414
	n5	45.4983
	Supp Fig 3D
	n1	58.5775
	n2	56.9633
	n3	41.3161
	n4	66.0419
	n5	62.9727
	Supp Fig 3F
		NTC	VPS29	VPS26A	SNX3
	n1	62.4422	74.0204	61.8625	40.5768
	n2	32.9867	53.7108	43.1127	30.5775
	n3	45.1065	70.6854	56.9489	47.9558
	n4	34.2342	52.5835	41.7254	40.3251
	n5	26.1164	46.3919	37.8999	33.747
	Supp Fig 3H
		NTC	SNX3
	n1	100	17.3104
	n2	100	22.1393
	n3	100	25.1814

## Sheet: Fig 4
	Fig 4B
	Bin Center	VPS35	GM130
	0	93.5664	27.1807
	0.5	4.6437	16.7056
	1	1.28335	12.7336
	1.5	0.303951	10.222
	2	0.101317	9.0148
	2.5	0.0844309	7.37928
	3	0.0168862	6.26947
	3.5	0	5.919
	4	0	4.57555
	Fig 4C
		VPS35	GM130
	n1	0	1.07283
	n2	0	0.924167
	n3	0	1.682
	Fig 4D
		NTC	VPS35	VPS35L
	n1	33.2611	15.5998	29.5683
	n2	56.6773	23.0849	39.2252
	n3	44.5259	8.81928	42.7256
	n4	54.9218	30.5228	47.9189
	n5	50.4562	30.8382	54.2642
	Fig 4E
		NTC	Pool	1	2	3	4
	n1	66.143	25.8721	31.1018	32.001	28.8302	27.9791
	n2	61.0433	30.4332	36.8574	33.0615	21.1655	26.3213
	n3	33.0087	13.6675	10.2089	24.2064	18.0642	24.9418
	n4	44.8301	1.48695	11.6255	21.1542	17.4532	19.1727
	n5	51.3959	24.6737	56.8703	26.3988	22.8217	33.8091
	Fig 4F
		NTC	VPS35
	n1	16.8519	8.82547
	n2	23.843	12.6616
	n3	10.5942	22.3269
	n4	46.3651	33.4165
	n5	33.6634	25.6596
	Fig 4G
		MRS(WT)			DOR(WT)
		n1	n2	n3	n1	n2	n3
	NTC	64	53	40	23	23	22
	VPS35	38	22	22	20	21	19

## Sheet: Supp Fig 4
	Supp Fig 4C
		GM130	VPS35
	n1	0.2459	0.0487
	n2	0.1513	0.0695
	n3	0.1542	0.0513
	Supp Fig 4D
		NTC	VPS35	VPS35L
	n1	43.2648	56.113	44.3349
	n2	41.4565	51.077	39.8325
	n3	37.697	52.7938	44.7814
	n4	51.9558	62.4277	51.0446
	n5	51.3252	61.1649	52.0677
	Supp Fig 4E
		NTC	Pool	1	2	3	4
	n1	47.6347	57.4309	52.4941	55.1325	54.8156	54.0855
	n2	46.6165	61.5635	57.4893	58.2381	51.8614	55.3146
	n3	34.5207	46.4149	48.7055	50.3939	48.169	46.7592
	n4	40.4814	41.0665	40.1445	48.3386	46.8474	48.0246
	n5	42.5078	53.0218	55.1705	53.6109	53.2505	55.7082
	Supp Fig 4F
		NTC	VPS29	VPS26A	SNX3
	n1	41.4953	26.9698	18.6782	26.7149
	n2	68.8181	36.5944	51.1915	62.8979
	n3	58.1342	37.4256	38.7439	51.4196
	n4	64.2485	33.8592	48.8916	46.7033
	n5	60.5306	43.7408	54.5809	50.2587
	Supp Fig 4G
		NTC	VPS35
	n1	50.4183	61.7669
	n2	51.9382	52.1474
	n3	46.6399	54.8414
	n4	54.5174	52.9013
	n5	54.9682	59.6325

## Sheet: Fig 5
	Fig 5B
		Sc			VPS35
		n1	n2	n3	n1	n2	n3
	0	100	100	100	100	100	100
	2	49.6465	80.4695	66.7772	42.8425	40.4795	38.374
	4	48.5284	65.2342	51.4051	21.1093	27.3737	27.1684
	6	40.0301	51.1994	46.8101	21.1497	22.8986	24.5169
	Fig 5C
		Sc	VPS35
	n1	63.6939	27.7317
	n2	30.2674	33.2699
	n3	50.658	32.9541
	n4	20.1587	19.7635
	n5	33.9	13.2071
	n6	52.1901	27.23
	n7	56.5531	14.2256
	Fig 5E
		Sc			VPS35
		Baseline	+DAMGO	+NLX	Baseline	+DAMGO	+NLX
	n1	0.533375	0.272246	0.379507	0.553358	0.376188	0.375665
		0.486941	0.207426	0.286166	0.521234	0.204155	0.290287
		0.660264	0.28301	0.411742	0.590951	0.209182	0.301136
		0.34266	0.104555	0.241039	0.5373	0.199116	0.280631
		0.405633	0.158519	0.168483	0.58451	0.210575	0.41764
		0.500123	0.174475	0.343211	0.623737	0.41671	0.349277
		0.492793	0.214228	0.299702	0.552461	0.233599	0.359472
		0.411814	0.124774	0.289762	0.469204	0.224863	0.314993
		0.224977	0.129188	0.268974	0.431227	0.182308	0.280403
	n2	0.486084	0.181853	0.321608	0.476856	0.191944	0.198499
		0.408387	0.207964	0.319312	0.412769	0.239986	0.301848
		0.551231	0.14052	0.285883	0.419851	0.183727	0.269509
		0.453176	0.309593	0.344778	0.504486	0.220912	0.322797
		0.393399	0.154552	0.282244	0.506262	0.138182	0.347736
		0.520775	0.209159	0.29884	0.509476	0.166138	0.527562
		0.485744	0.261196	0.36905	0.433046	0.162358	0.276246
		0.568351	0.188362	0.349065	0.508686	0.177018	0.313145
		0.472259	0.088105	0.363024	0.42645	0.200678	0.276928
		0.226174	0.045374	0.083986	0.435675	0.192621	0.287507
		0.529029	0.140605	0.353702	0.345962	0.211943	0.242402
	n3	0.49037	0.214835	0.211747	0.809679	0.279665	0.407379
		0.32853	0.158514	0.267216	0.354792	0.202877	0.274096
		0.40079	0.164402	0.316568	0.398369	0.270655	0.376986
		0.526954	0.195991	0.282394	0.416484	0.220055	0.29501
		0.456285	0.17509	0.336255	0.624986	0.190663	0.374672
		0.528583	0.150347	0.267575	0.474974	0.168112	0.267401
		0.469018	0.129936	0.220812	0.364392	0.139623	0.224508
		0.597198	0.255413	0.364367	0.384103	0.128994	0.186776
		0.476438	0.230742	0.315778
		0.473243	0.206909	0.35739
	n4	0.4487	0.176125	0.259553	0.477162	0.213631	0.281592
		0.403291	0.212617	0.271376	0.46659	0.200115	0.251765
		0.508703	0.216235	0.351867	0.418148	0.20539	0.19155
		0.486021	0.18163	0.332468	0.669038	0.195798	0.255647
		0.425707	0.15947	0.260062	0.519635	0.147862	0.241717
		0.428448	0.175012	0.448971	0.493042	0.122595	0.170166
		0.441489	0.196728	0.357645	0.377137	0.124791	0.214954
		0.485292	0.172569	0.393939	0.604046	0.175298	0.332229
		0.387445	0.224482	0.331169	0.542926	0.215884	0.370798
		0.540573	0.16925	0.289445
	n5	0.615531	0.276463	0.414537	0.594363	0.237355	0.314528
		0.451107	0.288805	0.300516	0.402696	0.174308	0.271105
		0.488802	0.25602	0.303817	0.537972	0.240981	0.330794
		0.515928	0.214839	0.272843	0.629357	0.397304	0.506765
		0.484157	0.222988	0.25043	0.647893	0.288792	0.370914
		0.506542	0.202112	0.246718	0.568077	0.233943	0.301371
		0.490449	0.208291	0.316043	0.473975	0.252018	0.246271
		0.546634	0.328418	0.381341	0.583498	0.264595	0.306363
		0.52453	0.33845	0.341214	0.453332	0.247997	0.264474
					0.479527	0.237061	0.234165
					0.560099	0.298856	0.311634
					0.542478	0.369781	0.408185
	n6	0.517688	0.274938	0.283509	0.47695	0.241977	0.207419
		0.352682	0.22605	0.235891	0.508392	0.266795	0.260106
		0.463414	0.232969	0.28945	0.494238	0.255594	0.216802
		0.587186	0.36366	0.369548	0.409585	0.173693	0.180146
		0.49886	0.253094	0.289961	0.518615	0.24857	0.250404
		0.487254	0.249515	0.358178	0.377389	0.136341	0.1774
		0.458418	0.257721	0.307781	0.645333	0.205652	0.283876
		0.617523	0.388378	0.437396	0.604738	0.213461	0.288316
		0.636707	0.23398	0.390488	0.400263	0.196455	0.191962
		0.559443	0.28893	0.354652	0.51119	0.209289	0.217739
					0.570775	0.380958	0.342615
					0.492116	0.174582	0.197487
					0.578335	0.202044	0.215661
	MEDIAN	0.4861	0.2087	0.3142	0.5048	0.2093	0.2816
	Fig 5F
		Sc	VPS35	Sc median	VPS35 median
	n1	0.107261	-0.00052	0.128732	0.09013
		0.07874	0.086133
		0.128732	0.091954
		0.136484	0.081515
		0.009964	0.207066
		0.168736	-0.06743
		0.085475	0.125873
		0.164988	0.09013
		0.139786	0.098095
	n2	0.139754	0.006556	0.127692	0.094886
		0.111348	0.061861
		0.145363	0.085782
		0.035185	0.101885
		0.127692	0.209554
		0.089681	0.361424
		0.107854	0.113888
		0.160702	0.136127
		0.27492	0.076249
		0.038612	0.094886
		0.213097	0.030459
	n3	-0.00309	0.127714	0.108828	0.092086
		0.108703	0.071218
		0.152166	0.10633
		0.086403	0.074954
		0.161165	0.184009
		0.117228	0.099289
		0.090876	0.084884
		0.108954	0.057781
		0.085036
		0.150482
	n4	0.083427	0.067961	0.127913	0.067961
		0.05876	0.05165
		0.135632	-0.01384
		0.150838	0.059849
		0.100591	0.093854
		0.273959	0.047571
		0.160916	0.090163
		0.22137	0.156932
		0.106687	0.154914
		0.120195
	n5	0.138074	0.077174	0.0477975	0.054598
		0.01171	0.096797
		0.047798	0.089812
		0.058004	0.109461
		0.027443	0.082121
		0.044607	0.067428
		0.107752	-0.00575
		0.052924	0.041768
		0.002763	0.016477
			-0.0029
			0.012778
			0.038404
	n6	0.008571	-0.03456	0.049539	0.006453
		0.009841	-0.00669
		0.05648	-0.03879
		0.005888	0.006453
		0.036868	0.001833
		0.108663	0.041059
		0.05006	0.078224
		0.049019	0.074855
		0.156508	-0.00449
		0.065722	0.00845
			-0.03834
			0.022905
			0.013616

## Sheet: Supp Fig 5
	Supp Fig 5C
		VPS35	GM130
	n1	0.334867	0.0372
	n2	0.438367	0.057533
	n3	0.4947	0.054167
	Supp Fig 5D
	Bin Center	VPS35	GM130
	0	67.6056	38.3425
	1	19.6661	22.7072
	2	7.66823	15.9669
	3	2.50391	9.22652
	4	0.938967	6.24309
	5	0.573813	2.76243
	6	0.417319	2.20994
	7	0.312989	1.16022
	8	0.312989	1.38122
	Supp Fig 5E
		VPS35	GM130
	n1	0.308333	1.137
	n2	0.133667	1.1025
	n3	0	1.95133
	Supp Fig 5G
		Sc	VPS35
	n1	100	73.453
	n2	100	53.7331
	n3	100	44.6353
	Fig 5H
		Sc	VPS35
	n1	47.8346	63.958
	n2	56.2709	69.2891
	n3	48.0448	55.8525
	n4	50.9322	56.3821
	n5	52.4777	55.56
	n6	56.1868	59.0501
	n7	50.343	57.194

[truncated: 4 more sheets: Supp Fig 6, Fig 6, Fig 7, Supp Fig 7]
